# Supplementary material for: Comparative Genomics Provides Insights into the Taxonomy of Azoarcus and Reveals Separate Origins of Nif Genes in the Proposed Azoarcus and Aromatoleum Genera
Source: Genes (Basel). 2021 Jan 7;12(1):71. doi: 10.3390/genes12010071 (PMC7825797; doi:10.3390/genes12010071)
Supplement: Supplementary file 1 [file genes-12-00071-s001.zip]

Archive with 3 entries (2 files):
- genes-1027650-supplementary/
- genes-1027650-supplementary/genes-1027650-supplementary.pdf
- genes-1027650-supplementary/Supplementary Tables_Raittz et al Genes.xlsx
