# Supplementary material for: Comparative Genomics Provides Insights into the Taxonomy of Azoarcus and Reveals Separate Origins of Nif Genes in the Proposed Azoarcus and Aromatoleum Genera
Source: Genes (Basel). 2021 Jan 7;12(1):71. doi: 10.3390/genes12010071 (PMC7825797; doi:10.3390/genes12010071)
Supplement: Supplementary file 1 [file genes-12-00071-s001.zip › genes-1027650-supplementary/Supplementary Tables_Raittz et al Genes.xlsx]

## Sheet: Table S1a
Table S1a. Accession numbers of sequences used in phylogenies, abbreviations used and original sources of strains (a), the genome sequencing statistics for strains sequenced in this study (b) and accession numbers of sequences used in the analysis of nif and other functional genes (c).
Strain	Other collection No	Names used in Figures	Assembly Accession	Genome size [bp]	Genome GC content [%]	nif genes	Nitrogenase activity confirmed by ARA	Isolation site and/or type of habitat	Country of origin	Genome submitter	Strain origin and description; DOI
Aromatoleum anaerobium LuFRes1T	DSM 12081, LMG 30943		WTVG00000000	4482959	66.72	No	No	Sewage sludge	Germany	This study	Springer et al. (1998)
Aromatoleum aromaticum EbN1T	DSM 19018, LMG 30748		GCA_000025965.1	4727255	64.6764	No	No	River water	Germany	Max Planck Institute	Rabus et al. (2002, 2005, 2019); 10.1007/s00203-002-0487-2, 10.1007/s00203-004-0742-9, 10.1099/ijsem.0.003244; Kube et al. (2004); 10.1007/s00203-003-0627-3; Kühner et al. (2005); 10.1128/JB.187.4.1493-1503.2005
Aromatoleum aromaticum pCyN1	DSM 19016, LMG31004		WTVO00000000	4208498	65.23	No	No	River water	Germany	This study	Rabus et al. (2019); 10.1099/ijsem.0.003244
Aromatoleum bremense PbN1T	DSM 19017, LMG 31005		WTVP00000000	4319217	65.57	No	No	River water	Germany	This study	Rabus et al. (2019); 10.1099/ijsem.0.003244
Aromatoleum buckelii U120T	DSM 14744, LMG 26916		WTVH00000000	4227546	65.33	No	No	Oxic soil	Germany	This study	Mechichi et al. (2002); 10.1007/s00203-002-0422-6
Aromatoleum diolicum 22Lin2T	DSM 15408, LMG 30750		WTVQ00000000	5138050	64.22	Yes	Yes	River water	Germany	This study	Rabus et al. (2019); 10.1099/ijsem.0.003244
Aromatoleum evansii KB740T	DSM 6898, CIP 109473, NBRC 107771		WTVK00000000	5883543	65.98	Yes	Yes	Creek sediment	USA	This study	Anders et al. (1995)
Aromatoleum petrolei Ton1T	DSM 19019, LMG 30746		WTVR00000000	5364035	65.73	No	No	River water	Germany	This study	Rabus et al. (2019); 10.1099/ijsem.0.003244
Aromatoleum sp. CIB	CECT #5669		GCA_001190925.1	5257030	65.84	Yes	Yes	Diesel fuel-contaminated aquifer	Switzerland	CIB-CSIC	Martin Moldes et al. (2015)
Aromatoleum sp. DN11	NBRC 108892		GCA_003628555.1	4956835	66.3	Yes	Yes	Gasoline-contaminated groundwater	Japan	The University of Tokyo	Devanadera et al. (2019); 10.1128/MRA.01699-18
Aromatoleum sp. PA01			GCA_001274695.1	3908240	66.1	No	No	Sewage sludge; wastewater treatment plant, Konstanz	Germany	University of Konstanz	Junghare et al. (2015); 10.1186/s40793-015-0079-9. eCollection 2015
Aromatoleum toluclasticum MF63T	ATCC 700605		GCA_000378245.1	5925983	66	No	No	Shallow aquifier sediment, Moffett Field, California	USA	DOE Joint Genome Institute	Song et al. (1999); 10.1099/00207713-49-3-1129
Aromatoleum tolulyticum Tol-4T	ATCC 51758		GCA_900156155.1	5110391	66.43	Yes	Yes	Petroleum contaminated aquifer sediments, northern Michigan	USA	DOE Joint Genome Institute	Zhou et al. (1995); 10.1099/00207713-45-3-500
Aromatoleum toluolicum TT	DSM 19020, LMG 30751		WTVS00000000	6025652	65.93	Yes	nt	Petroleum contaminated aquifer	Switzerland	This study	Rabus et al. (2019); 10.1099/ijsem.0.003244
Aromatoleum toluvorans Td21T	ATCC 700604, DSM 15124		WTVN00000000	4786256	66.66	Yes	Yes	Muck soil	USA	This study	Song et al. (1999)
Azoarcus communis LMG5514	BPD2		WTVJ00000000	4996403	62.45	Yes	Yes	Oily sludge coming from a storage tank, Elf petroleum refinery, Donge France	France	This study	Reinhold-Hurek et al. (1993); 10.1099/00207713-43-3-574
Azoarcus communis SWub3T	DSM12120	Azoarcus communis SWub3T_1	WTVI00000000	4976326	62.36	Yes	Yes	Kallar grass roots	Pakistan	This study	Reinhold-Hurek et al. (1993); 10.1099/00207713-43-3-574
Azoarcus communis SWub3T	DSM 12120, LMG 22127, ATCC 51397, LMG 9095, NCIMB 13565	Azoarcus communis SWub3T_2	GCA_003226565.1	5004685	62.5	Yes	Yes	Kallar grass roots	Pakistan	University of California, Davis	Reinhold-Hurek et al. (1993); 10.1099/00207713-43-3-574; Zorraquino et al. (2018); 10.1128/MRA.01080-18
Azoarcus sp. TSNA42	KCCM 11872P		GCA_003111665.1	4886934	62.8	Yes	nt	Oil-contaminated sediment, Taean	South Korea	Gyeongbuk Institute for Marine Bioindustry(GIMB)	Kim et al. (2018); 10.7845/kjm.2018.8031
Azoarcus sp. TSPY31	KCCM 11873P		GCA_003111645.1	4572081	63.2	Yes	nt	Oil-contaminated sediment, Taean	South Korea	Gyeongbuk Institute for Marine Bioindustry(GIMB)	Kim et al. (2018); 10.7845/kjm.2018.8031
Azoarcus sp. TTM-91			WUEI00000000	5393782	67.7	Yes	Yes	River water	Taiwan	This study	This study
Azoarcus indigens VB32T		Azoarcus indigens VB32T_1	WTVL00000000	5562509	67.31	Yes	Yes	Kallar grass roots	Pakistan	This study	Reinhold-Hurek et al. (1993); 10.1099/00207713-43-3-574
Azoarcus indigens VB32T	DSM12121	Azoarcus indigens VB32T_2	GCA_004361735.1	5464470	67.6	Yes	Yes	Kallar grass roots	Pakistan	DOE Joint Genome Institute	Reinhold-Hurek et al. (1993); 10.1099/00207713-43-3-574
Azoarcus olearius BH72			GCA_000061505.1	4376040	67.9	Yes	Yes	Kallar grass roots	Pakistan	Bielefeld University	Reinhold-Hurek et al. (1993); 10.1099/00207713-43-3-574; Krause et al. (2006);
Azoarcus olearius DQS-4T	BCRC 80407, KCTC 23918, LMG 26893		GCA_001682385.1	4451751	67.83	Yes	Yes	Oil-contaminated soil	Taiwan	UFPR	Chen et al. (2013); 10.1099/ijs.0.050609-0; Faoro et al. (2017); 10.1111/1758-2229.12502
Azoarcus pumilus SY39T	MCCC:1K03430, KCTC 62157		GCA_002872475.1	3225512	66.53	No	No	Sea water	China	Zhejiang University	Fu et al. (2019); 10.1099/ijsem.0.003341
Azoarcus sp. BM101			GCA_002869045.1	4904245	62.9	Yes	nt	Estuary sediment	USA	University of California, Berkeley	Carlström et al. (2016); 10.1007/s00253-016-7780-5
Azoarcus sp. CC-YHH838			GCA_004801295.1	4723750	67.5	Yes	Yes	Termite nest	Taiwan	Nation Chung Hsing University	Lin et al. (2020); 10.1007/s10482-020-01401-w
Azoarcus sp. CC-YHH848			GCA_004801305.1	4602270	68.3	Yes	Yes	Rhizosphere of Ficus religiosa	Taiwan	Nation Chung Hsing University	Lin et al. (2020); 10.1007/s10482-020-01401-w
Azoarcus sp. DD4			GCA_006496635.1	5400077	66.7	Yes	nt	Activated sludge sample collected at a municipal wastewater treatment plant	USA	New Jersey Institute of Technology	Deng et al. (2019); 10.1128/MRA.00775-19
Azoarcus sp. KH32C			GCA_000349945.1	5818755	65.03	Yes	Yes	Soil of an agricultural field with paddy rice and soybean crops	Japan	The University of Tokyo	Nishizawa et al. (2012); 10.1128/JB.06618-11
Azoarcus taiwanensis NSC3T	DSM 24109, BCRC 80111		WTVM00000000	4228584	62.88	No	No	Hot spring	Taiwan	This study	Lee et al. (2014)
Thauera sp. 27			GCF_000310125_2	4703261	65.76			Anaerobic sludge	USA	Norwegian University of Life Sciences	Liu et al. (2013); 10.1128/genomeA.00052-12
Thauera sp. 28			GCF_000310145_2	4319739	65.88			Anaerobic sludge	USA	Norwegian University of Life Sciences	Liu et al. (2013); 10.1128/genomeA.00052-12
Thauera sp. 63			GCF_000310165_2	4281208	66.25			Anaerobic sludge	USA	Norwegian University of Life Sciences	Liu et al. (2013); 10.1128/genomeA.00052-12
Thauera sp. D20			GCF_003034845_1	3663288	67.2	Yes	nt	Sludge from saline lake	China	Shandong University	Zheng et al. (2019); 10.1099/ijsem.0.003679
Thauera sp. K11			GCF_002354895_1	5291530	67.67			Sludge	China	China University of Petroleum (East China)	Yin et al. (2017); 10.1007/s10482-017-0918-3
Thauera sp. SWB20			GCF_000831325_1	4927396	67.94			Wastewater treatment plant	Singapore	Los Alamos National Laboratory	Dichosa et al. (2015); 10.1128/genomeA.00132-15
Thauera sp. UPWRP			GCF_006007845_1	2236477	67.6			Activated sludge from wastewater treatment plant	Singapore	SCELSE	Unpublished
Thauera sp. MZ1T			GCF_000021765_1	4574586	68.3			Wastewater treatment plant	USA	DOE Joint Genome Institute	Jiang et al. (2012); 10.4056/sigs.2696029
Thauera aminoaromatica S2			GCF_000310185_1	4252780	68.6			Anoxic ditch sludge	Germany	Norwegian University of Life Sciences	Liu et al. (2013); 10.1128/genomeA.00052-12
Thauera aromatica K172			GCF_003030465_1	3711792	67.17			Wastewater treatment plant	Germany	Helmholtz Centre for Environmental Research - UFZ	Leuthner et al. (1998); 10.1046/j.1365-2958.1998.00826.x
Thauera butanivorans NBRC 103042	ATCC 43655, DSM 2080, JCM 20651, IAM 12574, Bu B1211		GCF_001591165_1	4792019	66.11			Activated sludge, wastewater	Japan	National Institute of Technology and Evaluation	Dubbels et al. (2009); 10.1099/ijs.0.000638-0
Thauera chlorobenzoica 3CB1			GCF_001922305_1	3772491	67.3			3-chlorobenzoate-degrading denitrifying enrichment culture inoculated with sediment from the Hudson River near Albany, NY, USA	USA	Friedrich Schiller University of Jena	Song et al. (2000); 10.1099/00207713-50-2-551
Thauera humireducens SgZ-1	KACC 16524, CCTCC M2011497		GCF_001051995_2	4171754	66.42			Anode biofilm of a sediment microbial fuel cell	China	Guangdong Institute of Eco-Environmental and Soil Sciences	Ma et al. (2016); 10.1016/j.jbiotec.2016.03.029
Thauera hydrothermalis GD-2			GCF_003345255_1	3059321	63.58	Yes	nt	Hot spring	China	Chinese Academy of Science, Institute of Microbiology	Yang et al. (2018); 10.1099/ijsem.0.002960
Thauera linaloolentis 47Lol	DSM 12138	Thauera linaloolentis 47Lol_1	GCF_000310205_1	4199939	66.6			Culture collection DSM12138	Germany	Norwegian University of Life Sciences	Liu et al. (2013); 10.1128/genomeA.00052-12
Thauera linaloolentis 47Lol		Thauera linaloolentis 47Lol_2	GCF_000621305_1	4259404	66.6			Activated sludge	Germany	DOE Joint Genome Institute	Liu et al. (2013); 10.1128/genomeA.00052-12
Thauera phenolivorans ZV1C	CGMCC 1.15497, NCBR 112379		GCF_001696715_1	4199939	66.58			Activated sludge, wastewater	China	Chongqing Institute of Green and Intelligent Technology, Chinese Academy of Sciences	Yin et al. (2017); 10.1007/s10482-017-0918-3
Thauera phenylacetica B4P	DSM 14743, LMG 26918		GCF_000310225_1	5022393	68.63			Anaerobic sewage sludge	Germany	Norwegian University of Life Sciences	Mechichi et al. (2002); 10.1007/s00203-002-0422-6
Thauera propionica KNDSS-Mac4			GCF_002245655_1	3927168	65.87			Sediment sample	India	Institute of Microbial Technology	Pal et al. (2018); 10.1099/ijsem.0.002508
Thauera terpenica 58Eu	DSM 12139		GCF_000443165_1	4140314	64.3			Ditch in a forest	Germany	Norwegian University of Life Sciences	Foss and Harder (1998); 10.1016/s0723-2020(98)80046-5
Azospira sp. I09			GCF_009177135_1	4167394	64.75	Yes	nt	Aquatic biome	Japan	Tokyo University of Agriculture and Technology	Suenaga et al. (2018); 10.3389/fmicb.2018.00697
Azospira sp. I13			GCF_003112695_1	3785995	64	Yes	nt	Wastewater treatment plant	Japan	Tokyo University of Agriculture and Technology	Suenaga et al. (2018); 10.1128/genomeA.00414-18
Azospira oryzae DSM 21223	6a3, CCUG 45016, LMG 9096		GCF_004217225_1	3450622	66.31	Yes	Yes	Surface sterilized roots of kallar grass	Pakistan	DOE Joint Genome Institute	Reinhold-Hurek and Hurek (2000); 10.1099/00207713-50-2-649
Azospira oryzae PS			GCF_000236665_1	3806980	65.37	Yes	nt	Swine waste primary lagoon sediment	USA	US DOE Joint Genome Institute (JGI-PGF)	Hutchison et al. (2013); doi: 10.1021/es402081b
Dechloromonas sp. CZR5			GCF_008711155_1	4287931	61.4			Soil	China	Nanjing Agriculture University	Unpublished
Dechloromonas sp. Dech2017			GCF_009469585_1	3900498	62.9	Yes	nt	Activated sludge from full-scale wasterwater treatment	China	Xiamen University	Unpublished
Dechloromonas sp. H13			GCF_009469615_1	3672233	64.3	Yes	nt	Activated sludge from full-scale wasterwater treatment	China	Xiamen University	Unpublished
Dechloromonas sp. HYN0024			GCF_003441615_1	3258300	59.35	Yes	nt	Fresh water	South Korea	Korea Advanced Institute of Science and Technology	Unpublished
Dechloromonas agitata is5			GCF_000519045_1	3627226	62.82			Hanford 300 Area sediments	USA	DOE Joint Genome Institute	Benzine et al. (2013); 10.3389/fmicb.2013.00388
Dechloromonas aromatica RCB			GCF_000012425_1	4501104	59.25	Yes	nt	Enriched river sediments	USA	DOE Joint Genome Institute	Coates et al. (2001); 10.1038/35082545
Dechloromonas denitrificans ATCC BAA-841	ED1, DSM 15892		GCF_001551835_1	4228015	61.76	Yes	nt	Earthworm gut	Germany	Korea University	Horn et al. (2005); 10.1099/ijs.0.63484-0
Dechloromonas hortensis MA-1	DSM 15637, ATCC BAA-776		GCF_009469765_1	4303504	61.4	Yes	nt	Garden soil	Netherlands	Xiamen University	Wolterink et al. (2005); 10.1099/ijs.0.63404-0
Zoogloea ramigera NBRC 15342	ATCC 19623, NCIB 10340, NCTC 10482		GCA_006539865.1	4605859	67.2			Activated sludge	USA	National Institute of Technology and Evaluation Biological Resource Center	Unz (1971); 10.1099/00207713-21-1-91
Rhodocyclus tenuis DSM109T	Pfennig 2761, ATCC 25093, DSMZ 109, LMG 4367		GCA_009469755.1	3854478	64.5			Forest pond	Unknown	Xiamen University	Mandel et al. (1971)
Rubrivivax gelatinosus CBS			GCA_000257145.1	5010880	71.2			Soil	USA	Michigan State University	Hu et al. (2012); 10.1128/JB.00515-12

## Sheet: Table S1b
Table S1b. Accession numbers of sequences used in phylogenies, abbreviations used and original sources of strains (a), the genome sequencing statistics for strains sequenced in this study (b) and accession numbers of sequences used in the analysis of nif and other functional genes (c).
Strain	Azoarcus communis	Azoarcus communis	Azoarcus indigens	Azoarcus sp.	Azoarcus taiwanensis	Aromatoleum anaerobium	Aromatoleum aromaticum	Aromatoleum bremense	Aromatoleum buckelii	Aromatoleum diolicum	Aromatoleum evansii	Aromatoleum petrolei	Aromatoleum toluolicum	Aromatoleum toluvorans
	Swub3T = DSM 12120T = ATCC 51397T = LMG 9095T	LMG 5514 = BPD2 = S2	VB32T = ATCC 51398T = LMG 9092T	TTM-91	NSC3T = DSM 24109T = BCRC 80111T	LuFRes1T = DSM 12081T = LMG 30943T	pCyN1 = DSM 19016 = LMG 31004	PbN1T = DSM 19017T = LMG 31005T	U120T = DSM 14744T = LMG 26916T	22LinT = DSM 15408T = LMG 30750T	KB740T = DSM 6898T = CIP 109473T = NBRC 107771T	ToN1T = DSM 19019T = LMG 30746T	TT = DSM 19020T = LMG 30751T	Td21T = ATCC 700604T = DSM 15124T
NCBI taxID	41977	41977	29545	2691581	666964	182180	551760	76115	200254	75796	59406	76116	90060	92002
NCBI BioProject	PRJNA594342	PRJNA594346	PRJNA594494	PRJNA596905	PRJNA594497	PRJNA594330	PRJNA594500	PRJNA594503	PRJNA594332	PRJNA594504	PRJNA594348	PRJNA594506	PRJNA594509	PRJNA594499
NCBI BioSample	SAMN13513232	SAMN13513262	SAMN13519732	SAMN13642130	SAMN13519749	SAMN13512727	SAMN13519788	SAMN13519790	SAMN13513114	SAMN13519793	SAMN13513296	SAMN13519794	SAMN13519821	SAMN13519781
Number of reads	2912790	589909	3786157	681151	443520	511031	436039	537610	1682146	418357	1941512	604510	560791	1008767
Coverage	205.9X	50.4X	225.0X	55.1X	41.2X	44.2X	46.0X	50.7X	174.4X	32.3X	124.5X	51.9X	40.5X	80.9X
N50	114813	82640	70676	39942	91316	55632	49727	57288	83257	104601	80793	88779	70006	103748
L50	12	17	18	38	17	25	29	24	16	17	24	21	28	15
Largest contig [bp]	388275	289023	285731	190024	230466	189990	141587	178692	288931	251187	215611	209025	235864	387972
Contigs number	548	129	962	338	152	280	278	202	407	151	334	177	293	118
Genome size [bp]	4976326	4996403	5562509	5393782	4228584	4482959	4208498	4319217	4227546	5138050	5883543	5364035	6025652	4786256
G + C content	0.6236	0.6245	0.6731	0.677	0.6288	0.6572	0.6523	0.6557	0.6533	0.6422	0.6598	0.6573	0.6593	0.6666
Accession Number	WTVI00000000	WTVJ00000000	WTVL00000000	WUEI00000000	WTVM00000000	WTVG00000000	WTVO00000000	WTVP00000000	WTVH00000000	WTVQ00000000	WTVK00000000	WTVR00000000	WTVS00000000	WTVN00000000

## Sheet: Table S1c
Table S1c. Accession numbers of sequences used in phylogenies, abbreviations used and original sources of strains (a), the genome sequencing statistics for strains sequenced in this study (b) and accession numbers of sequences used in the analysis of nif and other functional genes (c).
Strain	GenBank accession	Genome Assembly
Acidithiobacillus ferrivorans SS3	GCA_000214095.3	ASM21409v3
Allochromatium vinosum ATCC 17899	GCA_000025485.1	ASM2548v1
Anabaena cylindrica ATCC 27899	GCA_000317695.1	ASM31769v1
Anabaena sp. 90	GCA_000312705.1	ASM31270v1
Arcobacter nitrofigilis DSM 7299	GCA_000092245.1	ASM9224v1
Aromatoleum sp. CIB	GCA_001190925.1	ASM119092v1
Asaia bogorensisâ MTCC 4041T	GCA_001547995.1	ASM154799v1
Atelocyanobacterium thalassa ALOHA	GCA_000025125.1	ASM2512v1
Azorhizobium caulinodans ORS 571	GCA_000010525.1	ASM1052v1
Azospirillum brasilense Sp7	GCA_001315015.1	ASM131501v1
Azospirillum lipoferum 4B	GCA_000283655.1	ASM28365v1
Azospirillum sp. B510	GCA_000010725.1	ASM1072v1
Azospirillum thiophilum BV-S	GCA_001305595.1	ASM130559v1
Azotobacter chroococcum NCIMB 8003	GCA_000817975.1	ASM81797v1
Azotobacter vinelandii DJ	GCA_000021045.1	ASM2104v1
Beggiatoa leptomitoformis D-402	GCA_001305575.2	ASM130557v2
Beijerinckia indica ATCC 9039	GCA_000019845.1	ASM1984v1
Bradyrhizobium diazoefficiens USDA 110	GCA_000011365.1	ASM1136v1
Bradyrhizobium oligotrophicum S58	GCA_000344805.1	ASM34480v1
Bradyrhizobium sp. BTAi1	GCA_000015165.1	ASM1516v1
Bradyrhizobium sp. ORS 278	GCA_000026145.1	ASM2614v1
Burkholderia vietnamiensis G4	GCA_000016205.1	ASM1620v1
Burkholderia vietnamiensis LMG 10929	GCA_000959445.1	ASM95944v1
Calothrix sp. 336/3	GCA_000734895.2	ASM73489v2
Calothrix sp. PCC 6303	GCA_000317435.1	ASM31743v1
Candidatus Atelocyanobacterium thalassa ALOHA	GCA_000025125.1	ASM2512v1
Chlorobaculum parvum NCIB 8327	GCA_000020505.1	ASM2050v1
Chlorobaculum tepidum ATCC 49652	GCA_000006985.1	ASM698v1
Chlorobium chlorochromatii CaD3	GCA_000012585.1	ASM1258v1
Chlorobium limicola DSM 245	GCA_000020465.1	ASM2046v1
Chlorobium luteolum DSM 273	GCA_000012485.1	ASM1248v1
Chlorobium phaeobacteroides BS1	GCA_000020545.1	ASM2054v1
Chlorobium tepidum TLS	GCA_000006985.1	ASM698v1
Chloroherpeton thalassium ATCC 35110	GCA_000020525.1	ASM2052v1
Chroococcidiopsis thermalis PCC 7203	GCA_000317125.1	ASM31712v1
Clostridium aceticum DSM 1496	GCA_001042715.1	ASM104271v1
Clostridium acetobutylicum ATCC 824	GCA_000008765.1	ASM876v1
Clostridium beijerinckii NCIMB 14988	GCA_000833105.2	ASM83310v2
Clostridium beijerinckii NCIMB 8052	GCA_000016965.1	ASM1696v1
Clostridium kluyveri DSM 555	GCA_000016505.1	ASM1650v1
Clostridium tyrobutyricum KCTC 5387	GCA_001642655.1	ASM164265v1
Cyanothece sp. ATCC 51142	GCA_000017845.1	ASM1784v1
Cyanothece sp. PCC 7424	GCA_000021825.1	ASM2182v1
Cyanothece sp. PCC 7425	GCA_000022045.1	ASM2204v1
Cyanothece sp. PCC 7822	GCA_000147335.1	ASM14733v1
Cyanothece sp. PCC 8801	GCA_000021805.1	ASM2180v1
Cyanothece sp. PCC 8802	GCA_000024045.1	ASM2404v1
Dehalococcoides mccartyi 195	GCA_000011905.1	ASM1190v1
Desulfitobacterium hafniense DCB-2	GCA_000021925.1	ASM2192v1
Desulfomicrobium baculatum DSM 4028	GCA_000023225.1	ASM2322v1
Desulfosporosinus orientis DSM 765	GCA_000235605.1	ASM23560v1
Desulfotomaculum nigrificans CO-1-SRB	GCA_000214435.1	ASM21443v1
Desulfotomaculum ruminis DSM 2154	GCA_000215085.1	ASM21508v1
Desulfovibrio africanus Walvis Bay	GCA_000212675.2	ASM21267v2
Desulfovibrio vulgaris DP4	GCA_000015485.1	ASM1548v1
Ectothiorhodospira sp. BSL-9	GCA_001632845.1	ASM163284v1
Ensifer sojae CCBAU 05684	GCA_002288525.1	ASM228852v1
Enterobacter sp. R4-368	GCA_000410515.1	ASM41051v1
Frankia alni ACN14A	GCA_000058485.1	ASM5848v1
Frankia casuarinae CcI3	GCA_000013345.1	ASM1334v1
Geobacter lovleyi SZ	GCA_000020385.1	ASM2038v1
Geobacter metallireducens GS-15	GCA_000012925.1	ASM1292v1
Geobacter sulfurreducens PCA	GCA_000007985.2	ASM798v2
Geobacter uraniireducens Rf4	GCA_000016745.1	ASM1674v1
Gluconacetobacter diazotrophicus PA1 5	GCA_000021325.1	ASM2132v1
Halorhodospira halophila DSM 244	GCA_000015585.1	ASM1558v1
Heliobacterium modesticaldum ATCC 51547	GCA_000019165.1	ASM1916v1
Herbaspirillum rubrisubalbicans M1	GCA_001483945.1	ASM148394v1
Herbaspirillum seropedicae SmR1	GCA_000143225.1	ASM14322v1
Herbaspirillum seropedicae Z67	GCA_001040945.1	ASM104094v1
Klebsiella oxytoca CAV1374	GCA_001022195.1	ASM102219v1
Klebsiella pneumoniae 342	GCA_000019565.1	ASM1956v1
Klebsiella variicola At-22	GCA_000025465.1	ASM2546v1
Leptolyngbya boryana dg5	GCA_002142495.1	ASM214249v1
Leptolyngbya sp. O-77	GCA_001548395.1	ASM154839v1
Magnetospirillum magneticum AMB 1	GCA_000009985.1	ASM998v1
Mesorhizobium ciceri WSM1271	GCA_000185905.1	ASM18590v1
Mesorhizobium loti NZP2037	GCA_001676765.1	ASM167676v1
Mesorhizobium opportunistum WSM2075	GCA_000176035.2	ASM17603v2
Methylobacterium nodulans ORS 2060	GCA_000022085.1	ASM2208v1
Methylobacterium sp. 4-46	GCA_000019365.1	ASM1936v1
Methylocella silvestris DSM 15510	GCA_000021745.1	ASM2174v1
Methylococcus capsulatus Bath	GCA_000008325.1	ASM832v1
Methylocystis sp. SC2	GCA_000304315.1	Msp_SC2
Methylomonas methanica MC09	GCA_000214665.1	ASM21466v1
Methylosinus trichosporium OB3b	GCA_002752655.1	ASM275265v1
Neorhizobium galegae HAMBI 1141	GCA_000731295.1	RG1141_Ch_pA_pB
Neorhizobium galegae HAMBI 540	GCA_000731315.1	RG540_Ch_pA
Nitrospirillum amazonense CBAmc	GCA_000730165.2	ASM73016v2
Niveispirillum cyanobacteriorum	GCA_002868735.1	ASM286873v1
Nostoc flagelliforme CCNUN1	GCA_002813575.1	ASM281357v1
Nostoc punctiforme ATCC 29133	GCA_000020025.1	ASM2002v1
Nostoc sp. ATCC 29411	GCA_000316645.1	ASM31664v1
Nostoc sp. PCC 7120	GCA_000009705.1	ASM970v1
Nostoc sp. CENA543	GCA_002896875.1	ASM289687v1
Nostoc sp. PCC 7107	GCA_000316625.1	ASM31662v1
Nostoc sp. N6	GCA_002949735.1	ASM294973v1
Nostocales cyanobacterium HT-58-2	GCA_002163975.1	ASM216397v1
Paenibacillus durus DSM 1735	GCA_000756615.1	ASM75661v1
Paenibacillus polymyxa sb3-1	GCA_000819665.1	ASM81966v1
Paenibacillus sp. FSL H7-0357	GCA_000758525.1	ASM75852v1
Pantoea At-9b	GCA_000175935.2	ASM17593v2
Paraburkholderia phymatum STM815	GCA_000020045.1	ASM2004v1
Paraburkholderia xenovorans LB400	GCA_000013645.1	ASM1364v1
Pelobacter carbinolicus DSM 2380	GCA_000012885.1	ASM1288v1
Pelobacter propionicus DSM 2379	GCA_000015045.1	ASM1504v1
Pleurocapsa sp. PCC 7327	GCA_000317025.1	ASM31702v1
Prosthecochloris aestuarii DSM 271	GCA_000020625.1	ASM2062v1
Pseudomonas stutzeri A1501	GCA_000013785.1	ASM1378v1
Rhizobium etli CFN 42	GCA_000092045.1	ASM9204v1
Rhizobium gallicum R602	GCA_000816845.1	ASM81684v1
Rhizobium leguminosarum WSM1325	GCA_000023185.1	ASM2318v1
Rhizobium leguminosarum 3841	GCA_000009265.1	ASM926v1
Rhizobium tropici CIAT 899	GCA_000330885.1	ASM33088v1
Rhodobacter capsulatus ATCC BAA-309	GCA_000021865.1	ASM2186v1
Rhodobacter sphaeroides ATCC 17029	GCA_000015985.1	ASM1598v1
Rhodobacter sphaeroides KD131	GCA_000021005.1	ASM2100v1
Rhodomicrobium vannielii ATCC 17100	GCA_000166055.1	ASM16605v1
Rhodopseudomonas palustris ATCC BAA-98	GCA_000195775.1	ASM19577v1
Rhodopseudomonas palustris BisA53	GCA_000014825.1	ASM1482v1
Rhodopseudomonas palustris BisB18	GCA_000013745.1	ASM1374v1
Rhodopseudomonas palustris BisB5	GCA_000013685.1	ASM1368v1
Rhodopseudomonas palustris DX-1	GCA_000177255.2	ASM17725v2
Rhodopseudomonas palustris HaA2	GCA_000013365.1	ASM1336v1
Rhodopseudomonas palustris TIE-1	GCA_000020445.1	ASM2044v1
Rhodospirillum centenum ATCC 51521	GCA_000016185.1	ASM1618v1
Rhodospirillum rubrum ATCC 11170	GCA_000013085.1	ASM1308v1
Rhodovulum sp. P5	GCA_002079305.1	ASM207930v1
Rhodovulum sulfidophilum	GCA_001633145.1	ASM163314v1
Serratia sp. ATCC 39006	GCA_000463345.3	ASM46334v3
Sinorhizobium fredii CCBAU 83666	GCA_002288485.1	ASM228848v1
Sinorhizobium fredii NGR234	GCA_000018545.1	ASM1854v1
Sinorhizobium fredii NXT3	GCA_002944405.1	ASM294440v1
Sinorhizobium medicae WSM419	GCA_000017145.1	ASM1714v1
Sinorhizobium meliloti 1021	GCA_000006965.1	ASM696v1
Synechococcus sp. JA-2-3Ba(2-13)	GCA_000013225.1	ASM1322v1
Synechococcus sp. JA-3-3Ab	GCA_000013205.1	ASM1320v1
Teredinibacter turnerae T7901	GCA_000023025.1	ASM2302v1
Thiocystis violascens DSM 198	GCA_000227745.3	ASM22774v3
Trichodesmium erythraeum IMS101	GCA_000014265.1	ASM1426v1
Trichormus azollae 0708	GCA_000196515.1	ASM19651v1
Trichormus variabilis ATCC 29413	GCA_000204075.1	ASM20407v1
Vibrio sp. EJY3	GCA_000241385.1	ASM24138v1
Xanthobacter autotrophicus Py2	GCA_000017645.1	ASM1764v1

## Sheet: Table S2a
Table S2. ANI percentage values for (a) the 32 genomes of Azoarcus and Aromatoleum strains and (b) the genomes of Azoarcus, Aromatoleum and Thauera strains.
	Aromatoleum anaerobium LuFRes1T	Aromatoleum aromaticum EbN1T	Aromatoleum aromaticum pCyN1	Aromatoleum bremense PbN1T	Aromatoleum buckelii U120T	Aromatoleum diolicum 22Lin2T	Aromatoleum evansii KB740T	Aromatoleum petrolei Ton1T	Aromatoleum sp. CIB	Aromatoleum sp. DN11	Aromatoleum sp. PA01	Aromatoleum toluclasticum MF63T	Aromatoleum tolulyticum Tol 4T	Aromatoleum toluolicum T	Aromatoleum toluvorans Td21T	Azoarcus communis LMG5514	Azoarcus communis SWub3T_1	Azoarcus communis SWub3T_2	Azoarcus sp. TTM-91	Azoarcus indigens VB32T_1	Azoarcus indigens VB32T_2	Azoarcus olearius DQS-4T	Azoarcus pumilus SY39T	Azoarcus olearius BH72	Azoarcus sp. BM101	Azoarcus sp. CCYHH838	Azoarcus sp. CCYHH848	Azoarcus sp. DD4	Azoarcus sp. KH32C	Azoarcus sp. TSNA42	Azoarcus taiwanensis NSC3T	Azoarcus sp. TSPY31
Aromatoleum anaerobium LuFRes1T	100	92.3715	92.1567	94.3265	92.2575	81.9272	82.2309	81.8329	82.2603	82.6266	91.5508	82.3934	82.4355	82.5253	82.5757	78.4238	78.5252	78.6061	78.9247	78.9885	78.9535	79.9997	79.1228	80.1151	78.6145	79.6401	79.6272	79.7458	81.4581	78.7397	78.5896	78.8616
Aromatoleum aromaticum EbN1T	92.3715	100	97.838	92.1985	92.7835	81.4298	81.8241	81.6597	82.0201	82.3666	91.8941	82.0962	82.4162	82.2767	82.4383	78.8822	78.459	78.3896	78.8488	78.9266	79.0124	79.8889	79.0219	79.8225	78.6412	79.4265	79.5338	79.8462	81.3572	78.721	78.483	78.765
Aromatoleum aromaticum pCyN1	92.1567	97.838	100	92.4341	92.7968	81.4456	81.9326	81.855	82.1046	82.3877	91.6425	82.1147	82.1577	82.0778	82.3924	79.3938	78.4125	78.4554	78.7018	79.1427	79.1011	79.9022	78.8622	79.7778	78.6886	79.4037	79.4086	79.895	81.3219	78.718	79.7997	78.7882
Aromatoleum bremense PbN1T	94.3265	92.1985	92.4341	100	91.9847	82.0351	82.1155	81.8572	82.2388	82.4483	91.6216	82.3029	82.5446	82.432	82.6147	78.9862	78.5285	78.5715	79.0535	79.0547	79.1083	80.2484	78.8554	80.2398	78.8213	79.622	79.677	80.04	81.5049	78.8047	79.1435	78.9895
Aromatoleum buckelii U120T	92.2575	92.7835	92.7968	91.9847	100	81.6253	82.1944	81.852	82.2553	82.487	92.7379	81.9377	82.2394	82.1251	82.4416	78.3448	78.2826	78.3054	78.791	78.7574	78.6917	79.8102	79.102	79.8493	78.4666	79.4284	79.4752	79.5858	81.1391	78.6719	78.2536	78.6772
Aromatoleum diolicum 22Lin2T	81.9272	81.4298	81.4456	82.0351	81.6253	100	83.1703	82.7233	83.5788	83.0215	81.7326	83.2454	83.7892	84.3365	83.3221	78.9309	78.8483	78.9268	79.2912	79.1104	79.1511	80.2199	79.0746	80.1606	78.9674	79.4719	79.685	80.2902	82.3885	79.0993	78.4771	79.208
Aromatoleum evansii KB740T	82.2309	81.8241	81.9326	82.1155	82.1944	83.1703	100	91.1665	88.9017	87.1431	82.0487	89.045	89.2374	89.1219	87.2358	78.8392	78.9792	79.0951	79.6334	79.6717	79.667	80.7003	79.3804	80.7266	79.388	80.3593	80.5156	80.8322	83.3334	79.3787	78.5793	79.5345
Aromatoleum petrolei Ton1T	81.8329	81.6597	81.855	81.8572	81.852	82.7233	91.1665	100	88.7122	86.743	81.7559	88.8025	88.595	88.6693	87.0865	78.7201	78.7948	78.7866	79.315	79.4382	79.4049	80.5013	79.2742	80.4857	79.1936	80.281	80.222	80.3685	83.0275	79.2321	78.5156	79.3752
Aromatoleum sp. CIB	82.2603	82.0201	82.1046	82.2388	82.2553	83.5788	88.9017	88.7122	100	88.1735	82.2832	90.0714	92.3425	93.2998	87.6847	79.6882	78.8747	78.9213	79.6046	79.645	79.6129	80.6008	79.3351	80.6299	79.3321	80.2724	80.2893	80.6436	83.5748	79.3005	78.8191	79.4033
Aromatoleum sp. DN11	82.6266	82.3666	82.3877	82.4483	82.487	83.0215	87.1431	86.743	88.1735	100	82.43	87.6863	87.2595	87.7611	93.1003	79.9163	78.9755	79.0873	79.7093	79.9105	79.9457	80.9415	79.4885	80.885	79.5501	80.5566	80.5957	80.9409	83.5998	79.2887	79.1627	79.4951
Aromatoleum sp. PA01	91.5508	91.8941	91.6425	91.6216	92.7379	81.7326	82.0487	81.7559	82.2832	82.43	100	82.0967	82.2882	82.1366	82.654	78.4061	78.2414	78.2687	78.7879	78.7242	78.7435	79.848	78.8986	79.7183	78.5548	79.537	79.6468	79.4745	81.2561	78.6878	78.2018	78.7269
Aromatoleum toluclasticum MF63T	82.3934	82.0962	82.1147	82.3029	81.9377	83.2454	89.045	88.8025	90.0714	87.6863	82.0967	100	90.1507	89.5282	87.9239	79.1005	78.7752	78.8608	79.6823	79.5913	79.6184	80.5985	79.4102	80.6347	79.2992	80.3003	80.3671	80.7651	83.2369	79.2073	78.9722	79.2894
Aromatoleum tolulyticum Tol 4T	82.4355	82.4162	82.1577	82.5446	82.2394	83.7892	89.2374	88.595	92.3425	87.2595	82.2882	90.1507	100	92.9978	87.5222	79.8576	78.7123	78.7322	79.701	79.6114	79.7477	80.6633	79.6724	80.7448	79.2619	80.502	80.4364	80.8103	83.6768	79.3412	78.9434	79.317
Aromatoleum toluolicum T	82.5253	82.2767	82.0778	82.432	82.1251	84.3365	89.1219	88.6693	93.2998	87.7611	82.1366	89.5282	92.9978	100	87.4447	79.7302	78.8231	78.8151	79.6931	79.6918	79.6715	80.5711	79.3683	80.6094	79.2822	80.3589	80.4132	80.8267	83.8586	79.4514	78.9736	79.3555
Aromatoleum toluvorans Td21T	82.5757	82.4383	82.3924	82.6147	82.4416	83.3221	87.2358	87.0865	87.6847	93.1003	82.654	87.9239	87.5222	87.4447	100	79.0462	79.007	79.1511	79.93	79.919	80.0058	81.0886	79.6899	81.1652	79.2992	80.6149	80.7241	80.7849	83.8554	79.3655	78.9022	79.4552
Azoarcus communis LMG5514	78.4238	78.8822	79.3938	78.9862	78.3448	78.9309	78.8392	78.7201	79.6882	79.9163	78.4061	79.1005	79.8576	79.7302	79.0462	100	98.056	98.205	79.7086	79.6951	79.6268	80.2748	78.2227	80.4222	80.4327	79.6432	79.7293	80.97	78.7483	80.4056	79.3819	80.5534
Azoarcus communis SWub3T_1	78.5252	78.459	78.4125	78.5285	78.2826	78.8483	78.9792	78.7948	78.8747	78.9755	78.2414	78.7752	78.7123	78.8231	79.007	98.056	100	99.3426	79.7337	79.7923	79.6463	80.2924	78.2506	80.5164	80.0742	79.5699	79.6183	80.3956	78.751	80.5022	78.4675	80.6029
Azoarcus communis SWub3T_2	78.6061	78.3896	78.4554	78.5715	78.3054	78.9268	79.0951	78.7866	78.9213	79.0873	78.2687	78.8608	78.7322	78.8151	79.1511	98.205	99.3426	100	79.7807	79.8712	79.7983	80.4185	78.2508	80.6834	80.2234	79.7031	79.5783	80.4683	78.6732	80.5198	78.4477	80.5501
Azoarcus sp. TTM-91	78.9247	78.8488	78.7018	79.0535	78.791	79.2912	79.6334	79.315	79.6046	79.7093	78.7879	79.6823	79.701	79.6931	79.93	79.7086	79.7337	79.7807	100	93.5966	93.5719	82.4984	78.8858	82.5333	79.4245	81.2592	81.5093	82.6755	79.1333	79.5797	78.6108	79.6154
Azoarcus indigens VB32T_1	78.9885	78.9266	79.1427	79.0547	78.7574	79.1104	79.6717	79.4382	79.645	79.9105	78.7242	79.5913	79.6114	79.6918	79.919	79.6951	79.7923	79.8712	93.5966	100	99.3269	82.5529	78.7659	82.6029	79.6412	81.2588	81.586	82.9449	79.0657	79.6317	78.7109	79.7242
Azoarcus indigens VB32T_2	78.9535	79.0124	79.1011	79.1083	78.6917	79.1511	79.667	79.4049	79.6129	79.9457	78.7435	79.6184	79.7477	79.6715	80.0058	79.6268	79.6463	79.7983	93.5719	99.3269	100	82.5662	78.7009	82.6274	79.6696	81.3192	81.5751	82.8834	79.1223	79.5744	78.7077	79.7343
Azoarcus olearius DQS-4T	79.9997	79.8889	79.9022	80.2484	79.8102	80.2199	80.7003	80.5013	80.6008	80.9415	79.848	80.5985	80.6633	80.5711	81.0886	80.2748	80.2924	80.4185	82.4984	82.5529	82.5662	100	79.5039	98.7679	80.3354	81.5523	81.7554	86.5907	80.0474	80.6165	78.8918	80.5927
Azoarcus pumilus SY39T	79.1228	79.0219	78.8622	78.8554	79.102	79.0746	79.3804	79.2742	79.3351	79.4885	78.8986	79.4102	79.6724	79.3683	79.6899	78.2227	78.2506	78.2508	78.8858	78.7659	78.7009	79.5039	100	79.4744	78.4729	79.9516	79.8986	79.1871	78.846	78.4299	78.8436	78.5778
Azoarcus olearius BH72	80.1151	79.8225	79.7778	80.2398	79.8493	80.1606	80.7266	80.4857	80.6299	80.885	79.7183	80.6347	80.7448	80.6094	81.1652	80.4222	80.5164	80.6834	82.5333	82.6029	82.6274	98.7679	79.4744	100	80.3373	81.4678	81.739	86.6247	80.0916	80.6174	78.8277	80.6184
Azoarcus sp. BM101	78.6145	78.6412	78.6886	78.8213	78.4666	78.9674	79.388	79.1936	79.3321	79.5501	78.5548	79.2992	79.2619	79.2822	79.2992	80.4327	80.0742	80.2234	79.4245	79.6412	79.6696	80.3354	78.4729	80.3373	100	79.7413	79.7596	80.4973	78.8663	93.3555	78.4517	96.9834
Azoarcus sp. CCYHH838	79.6401	79.4265	79.4037	79.622	79.4284	79.4719	80.3593	80.281	80.2724	80.5566	79.537	80.3003	80.502	80.3589	80.6149	79.6432	79.5699	79.7031	81.2592	81.2588	81.3192	81.5523	79.9516	81.4678	79.7413	100	85.304	81.3453	79.4931	79.5788	79.128	79.7441
Azoarcus sp. CCYHH848	79.6272	79.5338	79.4086	79.677	79.4752	79.685	80.5156	80.222	80.2893	80.5957	79.6468	80.3671	80.4364	80.4132	80.7241	79.7293	79.6183	79.5783	81.5093	81.586	81.5751	81.7554	79.8986	81.739	79.7596	85.304	100	81.7407	79.6326	79.7202	78.8812	79.872
Azoarcus sp. DD4	79.7458	79.8462	79.895	80.04	79.5858	80.2902	80.8322	80.3685	80.6436	80.9409	79.4745	80.7651	80.8103	80.8267	80.7849	80.97	80.3956	80.4683	82.6755	82.9449	82.8834	86.5907	79.1871	86.6247	80.4973	81.3453	81.7407	100	80.2112	80.7027	79.5725	80.6992
Azoarcus sp. KH32C	81.4581	81.3572	81.3219	81.5049	81.1391	82.3885	83.3334	83.0275	83.5748	83.5998	81.2561	83.2369	83.6768	83.8586	83.8554	78.7483	78.751	78.6732	79.1333	79.0657	79.1223	80.0474	78.846	80.0916	78.8663	79.4931	79.6326	80.2112	100	79.1795	78.5154	79.0105
Azoarcus sp. TSNA42	78.7397	78.721	78.718	78.8047	78.6719	79.0993	79.3787	79.2321	79.3005	79.2887	78.6878	79.2073	79.3412	79.4514	79.3655	80.4056	80.5022	80.5198	79.5797	79.6317	79.5744	80.6165	78.4299	80.6174	93.3555	79.5788	79.7202	80.7027	79.1795	100	78.7268	94.317
Azoarcus taiwanensis NSC3T	78.5896	78.483	79.7997	79.1435	78.2536	78.4771	78.5793	78.5156	78.8191	79.1627	78.2018	78.9722	78.9434	78.9736	78.9022	79.3819	78.4675	78.4477	78.6108	78.7109	78.7077	78.8918	78.8436	78.8277	78.4517	79.128	78.8812	79.5725	78.5154	78.7268	100	78.4064
Azoarcus sp. TSPY31	78.8616	78.765	78.7882	78.9895	78.6772	79.208	79.5345	79.3752	79.4033	79.4951	78.7269	79.2894	79.317	79.3555	79.4552	80.5534	80.6029	80.5501	79.6154	79.7242	79.7343	80.5927	78.5778	80.6184	96.9834	79.7441	79.872	80.6992	79.0105	94.317	78.4064	100

## Sheet: Table S2b
Table S2. ANI percentage values for (a) the 32 genomes of Azoarcus and Aromatoleum strains and (b) the genomes of Azoarcus, Aromatoleum and Thauera strains.
	Aromatoleum anaerobium LuFRes1T	Aromatoleum aromaticum EbN1T	Aromatoleum aromaticum pCyN1	Aromatoleum bremense PbN1T	Aromatoleum buckelii U120T	Aromatoleum diolicum 22Lin2T	Aromatoleum evansii KB740T	Aromatoleum petrolei Ton1T	Aromatoleum sp. CIB	Aromatoleum sp. DN11	Aromatoleum sp. PA01	Aromatoleum toluclasticum MF63T	Aromatoleum tolulyticum Tol 4T	Aromatoleum toluolicum T	Aromatoleum toluvorans Td21T	Azoarcus communis LMG5514	Azoarcus communis SWub3T_1	Azoarcus communis SWub3T_2	Azoarcus sp. TTM-91	Azoarcus indigens VB32T_1	Azoarcus indigens VB32T_2	Azoarcus olearius DQS-4T	Azoarcus pumilus SY39T	Azoarcus olearius BH72	Azoarcus sp. BM101	Azoarcus sp. CCYHH838	Azoarcus sp. CCYHH848	Azoarcus sp. DD4	Azoarcus sp. KH32C	Azoarcus sp. TSNA42	Azoarcus taiwanensis NSC3T	Azoarcus sp. TSPY31	Thauera sp. 27	Thauera sp. 28	Thauera sp. 63	Thauera sp. D20	Thauera sp. K11	Thauera sp. SWB20	Thauera sp. UPWRP	Thauera aminoaromatica S2	Thauera aromatica K172	Thauera butanivorans NBRC 103042	Thauera chlorobenzoica 3CB1	Thauera humireducens SgZ 1	Thauera hydrothermalis GD-2	Thauera linaloolentis 47Lol_1	Thauera linaloolentis 47Lol_2	Thauera phenolivorans ZV1C	Thauera phenylacetica B4P
Aromatoleum anaerobium LuFRes1T	100	92.3715	92.1567	94.3265	92.2575	81.9272	82.2309	81.8329	82.2603	82.6266	91.5508	82.3934	82.4355	82.5253	82.5757	78.4238	78.5252	78.6061	78.9247	78.9885	78.9535	79.9997	79.1228	80.1151	78.6145	79.6401	79.6272	79.7458	81.4581	78.7397	78.5896	78.8616	79.4257	79.4847	79.915	79.7045	80.2141	80.198	79.5394	80.0285	80.6794	80.3716	80.6908	80.0865	77.7885	79.8657	79.7424	80.1005	80.0856
Aromatoleum aromaticum EbN1T	92.3715	100	97.838	92.1985	92.7835	81.4298	81.8241	81.6597	82.0201	82.3666	91.8941	82.0962	82.4162	82.2767	82.4383	78.8822	78.459	78.3896	78.8488	78.9266	79.0124	79.8889	79.0219	79.8225	78.6412	79.4265	79.5338	79.8462	81.3572	78.721	78.483	78.765	79.2498	79.5231	79.968	79.3852	80.2639	80.4077	79.9448	79.9897	80.6297	80.4856	80.7539	79.7713	77.6928	79.4526	79.4112	80.0775	80.0723
Aromatoleum aromaticum pCyN1	92.1567	97.838	100	92.4341	92.7968	81.4456	81.9326	81.855	82.1046	82.3877	91.6425	82.1147	82.1577	82.0778	82.3924	79.3938	78.4125	78.4554	78.7018	79.1427	79.1011	79.9022	78.8622	79.7778	78.6886	79.4037	79.4086	79.895	81.3219	78.718	79.7997	78.7882	79.5165	79.5136	79.9436	79.4756	80.2582	80.3833	79.6761	79.8926	80.5089	80.4564	80.4818	79.7285	77.6233	79.5494	79.5808	80.1538	79.9433
Aromatoleum bremense PbN1T	94.3265	92.1985	92.4341	100	91.9847	82.0351	82.1155	81.8572	82.2388	82.4483	91.6216	82.3029	82.5446	82.432	82.6147	78.9862	78.5285	78.5715	79.0535	79.0547	79.1083	80.2484	78.8554	80.2398	78.8213	79.622	79.677	80.04	81.5049	78.8047	79.1435	78.9895	79.4573	79.2776	80.3431	79.8251	80.3555	80.5423	80.0707	80.0613	80.6379	80.6173	80.7622	80.0896	77.6901	79.912	79.8372	80.1545	80.0802
Aromatoleum buckelii U120T	92.2575	92.7835	92.7968	91.9847	100	81.6253	82.1944	81.852	82.2553	82.487	92.7379	81.9377	82.2394	82.1251	82.4416	78.3448	78.2826	78.3054	78.791	78.7574	78.6917	79.8102	79.102	79.8493	78.4666	79.4284	79.4752	79.5858	81.1391	78.6719	78.2536	78.6772	79.1653	79.2214	79.697	79.2719	80.1237	80.021	79.3784	79.7942	80.4277	80.0719	80.6086	79.6291	77.5583	79.5292	79.5523	79.8313	79.8312
Aromatoleum diolicum 22Lin2T	81.9272	81.4298	81.4456	82.0351	81.6253	100	83.1703	82.7233	83.5788	83.0215	81.7326	83.2454	83.7892	84.3365	83.3221	78.9309	78.8483	78.9268	79.2912	79.1104	79.1511	80.2199	79.0746	80.1606	78.9674	79.4719	79.685	80.2902	82.3885	79.0993	78.4771	79.208	79.5871	79.4219	79.9055	79.9186	80.1417	79.9801	79.284	79.8015	80.1725	80.435	80.1061	80.058	77.9394	79.7914	79.7142	79.9211	79.8448
Aromatoleum evansii KB740T	82.2309	81.8241	81.9326	82.1155	82.1944	83.1703	100	91.1665	88.9017	87.1431	82.0487	89.045	89.2374	89.1219	87.2358	78.8392	78.9792	79.0951	79.6334	79.6717	79.667	80.7003	79.3804	80.7266	79.388	80.3593	80.5156	80.8322	83.3334	79.3787	78.5793	79.5345	80.1898	80.1735	80.9407	80.5965	81.2066	81.1951	80.5823	81.0139	80.921	80.9221	81.0743	80.9858	78.0106	80.4	80.4348	80.7924	80.988
Aromatoleum petrolei Ton1T	81.8329	81.6597	81.855	81.8572	81.852	82.7233	91.1665	100	88.7122	86.743	81.7559	88.8025	88.595	88.6693	87.0865	78.7201	78.7948	78.7866	79.315	79.4382	79.4049	80.5013	79.2742	80.4857	79.1936	80.281	80.222	80.3685	83.0275	79.2321	78.5156	79.3752	79.9442	79.8873	80.4474	80.3948	81.1647	80.8318	80.0126	80.6913	80.5245	80.6752	80.6157	80.5883	78.0048	80.0466	80.1283	80.6132	80.6363
Aromatoleum sp. CIB	82.2603	82.0201	82.1046	82.2388	82.2553	83.5788	88.9017	88.7122	100	88.1735	82.2832	90.0714	92.3425	93.2998	87.6847	79.6882	78.8747	78.9213	79.6046	79.645	79.6129	80.6008	79.3351	80.6299	79.3321	80.2724	80.2893	80.6436	83.5748	79.3005	78.8191	79.4033	80.0024	79.9904	80.7169	80.3958	81.3961	80.9324	80.2902	80.9084	80.893	80.7978	81.0154	80.7245	78.006	80.187	80.2182	80.6851	80.9069
Aromatoleum sp. DN11	82.6266	82.3666	82.3877	82.4483	82.487	83.0215	87.1431	86.743	88.1735	100	82.43	87.6863	87.2595	87.7611	93.1003	79.9163	78.9755	79.0873	79.7093	79.9105	79.9457	80.9415	79.4885	80.885	79.5501	80.5566	80.5957	80.9409	83.5998	79.2887	79.1627	79.4951	80.2537	80.2785	81.0002	80.7681	81.6399	81.2534	80.5374	81.1432	80.8314	81.2605	81.1504	80.9592	78.3334	80.6449	80.784	80.869	81.1145
Aromatoleum sp. PA01	91.5508	91.8941	91.6425	91.6216	92.7379	81.7326	82.0487	81.7559	82.2832	82.43	100	82.0967	82.2882	82.1366	82.654	78.4061	78.2414	78.2687	78.7879	78.7242	78.7435	79.848	78.8986	79.7183	78.5548	79.537	79.6468	79.4745	81.2561	78.6878	78.2018	78.7269	79.1324	79.264	79.7349	79.5718	80.3751	80.0069	79.302	79.9003	80.4972	80.2436	80.6238	79.8291	77.6072	79.7314	79.7506	79.9163	79.9782
Aromatoleum toluclasticum MF63T	82.3934	82.0962	82.1147	82.3029	81.9377	83.2454	89.045	88.8025	90.0714	87.6863	82.0967	100	90.1507	89.5282	87.9239	79.1005	78.7752	78.8608	79.6823	79.5913	79.6184	80.5985	79.4102	80.6347	79.2992	80.3003	80.3671	80.7651	83.2369	79.2073	78.9722	79.2894	80.2462	80.1418	81.0197	80.5983	81.3516	80.955	80.3558	80.9491	80.9696	80.867	80.9968	80.8722	78.1244	80.2988	80.2958	80.6698	80.994
Aromatoleum tolulyticum Tol 4T	82.4355	82.4162	82.1577	82.5446	82.2394	83.7892	89.2374	88.595	92.3425	87.2595	82.2882	90.1507	100	92.9978	87.5222	79.8576	78.7123	78.7322	79.701	79.6114	79.7477	80.6633	79.6724	80.7448	79.2619	80.502	80.4364	80.8103	83.6768	79.3412	78.9434	79.317	80.0325	80.0116	80.8262	80.7957	81.2556	81.105	80.2068	81.0312	80.9213	80.84	81.068	80.8318	78.1834	80.45	80.4742	80.731	80.9267
Aromatoleum toluolicum T	82.5253	82.2767	82.0778	82.432	82.1251	84.3365	89.1219	88.6693	93.2998	87.7611	82.1366	89.5282	92.9978	100	87.4447	79.7302	78.8231	78.8151	79.6931	79.6918	79.6715	80.5711	79.3683	80.6094	79.2822	80.3589	80.4132	80.8267	83.8586	79.4514	78.9736	79.3555	80.129	80.0493	80.8119	80.647	81.3667	81.0355	80.0802	80.877	80.8246	80.9653	80.9541	80.7918	77.9614	80.3313	80.3426	80.5789	80.8498
Aromatoleum toluvorans Td21T	82.5757	82.4383	82.3924	82.6147	82.4416	83.3221	87.2358	87.0865	87.6847	93.1003	82.654	87.9239	87.5222	87.4447	100	79.0462	79.007	79.1511	79.93	79.919	80.0058	81.0886	79.6899	81.1652	79.2992	80.6149	80.7241	80.7849	83.8554	79.3655	78.9022	79.4552	80.1825	80.1408	81.0925	80.9952	81.6209	81.1761	80.5814	81.1953	81.0699	81.2518	81.2729	81.2588	78.3231	80.8629	80.8643	80.9169	81.217
Azoarcus communis LMG5514	78.4238	78.8822	79.3938	78.9862	78.3448	78.9309	78.8392	78.7201	79.6882	79.9163	78.4061	79.1005	79.8576	79.7302	79.0462	100	98.056	98.205	79.7086	79.6951	79.6268	80.2748	78.2227	80.4222	80.4327	79.6432	79.7293	80.97	78.7483	80.4056	79.3819	80.5534	80.3366	79.8484	80.3977	79.8758	80.2635	80.5022	79.9706	80.0886	80.0217	80.451	80.3315	80.4952	78.4029	79.967	79.919	79.8357	80.1561
Azoarcus communis SWub3T_1	78.5252	78.459	78.4125	78.5285	78.2826	78.8483	78.9792	78.7948	78.8747	78.9755	78.2414	78.7752	78.7123	78.8231	79.007	98.056	100	99.3426	79.7337	79.7923	79.6463	80.2924	78.2506	80.5164	80.0742	79.5699	79.6183	80.3956	78.751	80.5022	78.4675	80.6029	80.1475	80.1684	80.2905	79.7878	80.0056	80.0467	79.4373	79.742	79.8043	80.2578	79.8587	80.3762	78.2275	79.9413	79.935	79.6972	79.6344
Azoarcus communis SWub3T_2	78.6061	78.3896	78.4554	78.5715	78.3054	78.9268	79.0951	78.7866	78.9213	79.0873	78.2687	78.8608	78.7322	78.8151	79.1511	98.205	99.3426	100	79.7807	79.8712	79.7983	80.4185	78.2508	80.6834	80.2234	79.7031	79.5783	80.4683	78.6732	80.5198	78.4477	80.5501	80.2168	80.2934	80.3948	79.8688	79.9704	80.0652	79.5102	79.745	79.7007	80.3608	79.873	80.4458	78.2537	80.0535	80.0219	79.8156	79.7205
Azoarcus sp. TTM-91	78.9247	78.8488	78.7018	79.0535	78.791	79.2912	79.6334	79.315	79.6046	79.7093	78.7879	79.6823	79.701	79.6931	79.93	79.7086	79.7337	79.7807	100	93.5966	93.5719	82.4984	78.8858	82.5333	79.4245	81.2592	81.5093	82.6755	79.1333	79.5797	78.6108	79.6154	80.054	80.1251	80.7115	81.0072	81.1901	80.9287	80.2596	80.8172	80.679	81.1276	80.7614	80.7833	78.7531	80.6162	80.749	80.4502	80.7132
Azoarcus indigens VB32T_1	78.9885	78.9266	79.1427	79.0547	78.7574	79.1104	79.6717	79.4382	79.645	79.9105	78.7242	79.5913	79.6114	79.6918	79.919	79.6951	79.7923	79.8712	93.5966	100	99.3269	82.5529	78.7659	82.6029	79.6412	81.2588	81.586	82.9449	79.0657	79.6317	78.7109	79.7242	80.0938	80.0421	80.6721	80.8854	81.1709	81.0787	80.5408	80.8561	80.6053	81.273	80.7379	80.7741	78.7525	80.8009	80.7237	80.5193	80.7675
Azoarcus indigens VB32T_2	78.9535	79.0124	79.1011	79.1083	78.6917	79.1511	79.667	79.4049	79.6129	79.9457	78.7435	79.6184	79.7477	79.6715	80.0058	79.6268	79.6463	79.7983	93.5719	99.3269	100	82.5662	78.7009	82.6274	79.6696	81.3192	81.5751	82.8834	79.1223	79.5744	78.7077	79.7343	80.0047	79.9895	80.7129	80.9989	81.1849	81.0336	80.551	80.7795	80.3988	81.1798	80.7677	80.8094	78.6911	80.7503	80.7899	80.566	80.7328
Azoarcus olearius DQS-4T	79.9997	79.8889	79.9022	80.2484	79.8102	80.2199	80.7003	80.5013	80.6008	80.9415	79.848	80.5985	80.6633	80.5711	81.0886	80.2748	80.2924	80.4185	82.4984	82.5529	82.5662	100	79.5039	98.7679	80.3354	81.5523	81.7554	86.5907	80.0474	80.6165	78.8918	80.5927	80.9695	80.9216	81.6292	81.3488	82.2769	81.9493	81.1388	81.9582	81.6325	81.7662	81.8456	81.7126	79.1851	81.5015	81.4715	81.4791	81.9308
Azoarcus pumilus SY39T	79.1228	79.0219	78.8622	78.8554	79.102	79.0746	79.3804	79.2742	79.3351	79.4885	78.8986	79.4102	79.6724	79.3683	79.6899	78.2227	78.2506	78.2508	78.8858	78.7659	78.7009	79.5039	100	79.4744	78.4729	79.9516	79.8986	79.1871	78.846	78.4299	78.8436	78.5778	79.369	79.4826	79.6801	80.1036	79.8266	80.0939	79.4573	80.1175	79.8068	80.1673	79.9214	79.8905	78.2046	79.6018	79.5863	79.6536	80.0995
Azoarcus olearius BH72	80.1151	79.8225	79.7778	80.2398	79.8493	80.1606	80.7266	80.4857	80.6299	80.885	79.7183	80.6347	80.7448	80.6094	81.1652	80.4222	80.5164	80.6834	82.5333	82.6029	82.6274	98.7679	79.4744	100	80.3373	81.4678	81.739	86.6247	80.0916	80.6174	78.8277	80.6184	80.928	80.9574	81.6341	81.4035	82.3679	81.9484	81.1667	81.9121	81.6837	81.8059	81.8939	81.7062	79.1394	81.5612	81.4947	81.3151	81.8562
Azoarcus sp. BM101	78.6145	78.6412	78.6886	78.8213	78.4666	78.9674	79.388	79.1936	79.3321	79.5501	78.5548	79.2992	79.2619	79.2822	79.2992	80.4327	80.0742	80.2234	79.4245	79.6412	79.6696	80.3354	78.4729	80.3373	100	79.7413	79.7596	80.4973	78.8663	93.3555	78.4517	96.9834	80.0061	80.1568	80.254	79.9032	80.1474	80.5499	79.7131	80.3071	80.0367	80.3119	80.3904	80.6002	78.433	80.1028	80.1793	80.109	80.3399
Azoarcus sp. CCYHH838	79.6401	79.4265	79.4037	79.622	79.4284	79.4719	80.3593	80.281	80.2724	80.5566	79.537	80.3003	80.502	80.3589	80.6149	79.6432	79.5699	79.7031	81.2592	81.2588	81.3192	81.5523	79.9516	81.4678	79.7413	100	85.304	81.3453	79.4931	79.5788	79.128	79.7441	80.7303	80.7351	81.1417	83.9471	81.6804	81.7682	81.1403	81.633	81.0964	82.2428	81.2574	81.2675	80.7214	82.4257	82.4736	81.037	81.7428
Azoarcus sp. CCYHH848	79.6272	79.5338	79.4086	79.677	79.4752	79.685	80.5156	80.222	80.2893	80.5957	79.6468	80.3671	80.4364	80.4132	80.7241	79.7293	79.6183	79.5783	81.5093	81.586	81.5751	81.7554	79.8986	81.739	79.7596	85.304	100	81.7407	79.6326	79.7202	78.8812	79.872	80.6173	80.5428	81.2365	83.8537	81.8262	81.9196	81.1779	81.8409	81.307	81.8738	81.548	81.1774	80.8264	81.4878	81.5061	81.2981	81.9157
Azoarcus sp. DD4	79.7458	79.8462	79.895	80.04	79.5858	80.2902	80.8322	80.3685	80.6436	80.9409	79.4745	80.7651	80.8103	80.8267	80.7849	80.97	80.3956	80.4683	82.6755	82.9449	82.8834	86.5907	79.1871	86.6247	80.4973	81.3453	81.7407	100	80.2112	80.7027	79.5725	80.6992	81.0444	80.944	82.0672	81.335	82.2398	82.1779	81.2689	81.7602	81.7655	81.9516	82.0422	81.9038	79.0157	81.5175	81.5549	81.4521	81.6927
Azoarcus sp. KH32C	81.4581	81.3572	81.3219	81.5049	81.1391	82.3885	83.3334	83.0275	83.5748	83.5998	81.2561	83.2369	83.6768	83.8586	83.8554	78.7483	78.751	78.6732	79.1333	79.0657	79.1223	80.0474	78.846	80.0916	78.8663	79.4931	79.6326	80.2112	100	79.1795	78.5154	79.0105	79.5186	79.4188	79.9256	79.9184	80.2407	80.272	79.4163	80.0539	80.0576	79.9817	80.0835	79.945	77.6371	79.8517	79.9167	79.9813	80.0866
Azoarcus sp. TSNA42	78.7397	78.721	78.718	78.8047	78.6719	79.0993	79.3787	79.2321	79.3005	79.2887	78.6878	79.2073	79.3412	79.4514	79.3655	80.4056	80.5022	80.5198	79.5797	79.6317	79.5744	80.6165	78.4299	80.6174	93.3555	79.5788	79.7202	80.7027	79.1795	100	78.7268	94.317	79.9762	80.0308	80.5677	80.0272	80.1641	80.1355	80.4006	80.0717	80.4662	80.143	80.2544	80.6084	78.0923	79.9616	79.9271	80.0657	80.1234
Azoarcus taiwanensis NSC3T	78.5896	78.483	79.7997	79.1435	78.2536	78.4771	78.5793	78.5156	78.8191	79.1627	78.2018	78.9722	78.9434	78.9736	78.9022	79.3819	78.4675	78.4477	78.6108	78.7109	78.7077	78.8918	78.8436	78.8277	78.4517	79.128	78.8812	79.5725	78.5154	78.7268	100	78.4064	79.7258	79.2683	79.7649	79.2386	79.4612	80.1779	79.9105	79.4562	79.2632	79.7463	79.4802	79.3269	77.6406	78.9119	78.8358	79.3679	79.4832
Azoarcus sp. TSPY31	78.8616	78.765	78.7882	78.9895	78.6772	79.208	79.5345	79.3752	79.4033	79.4951	78.7269	79.2894	79.317	79.3555	79.4552	80.5534	80.6029	80.5501	79.6154	79.7242	79.7343	80.5927	78.5778	80.6184	96.9834	79.7441	79.872	80.6992	79.0105	94.317	78.4064	100	79.9797	80.0825	80.4257	80.1493	80.1863	80.3825	80.0797	80.2964	80.0693	80.3958	80.1642	80.4832	78.2426	80.2491	80.1931	80.1057	80.2335
Thauera sp. 27	79.4257	79.2498	79.5165	79.4573	79.1653	79.5871	80.1898	79.9442	80.0024	80.2537	79.1324	80.2462	80.0325	80.129	80.1825	80.3366	80.1475	80.2168	80.054	80.0938	80.0047	80.9695	79.369	80.928	80.0061	80.7303	80.6173	81.0444	79.5186	79.9762	79.7258	79.9797	100	97.9723	83.8014	81.2354	82.0628	84.5499	83.585	84.3319	82.7135	82.8564	83.2476	84.0407	78.5941	82.3946	82.483	82.4197	84.3455
Thauera sp. 28	79.4847	79.5231	79.5136	79.2776	79.2214	79.4219	80.1735	79.8873	79.9904	80.2785	79.264	80.1418	80.0116	80.0493	80.1408	79.8484	80.1684	80.2934	80.1251	80.0421	79.9895	80.9216	79.4826	80.9574	80.1568	80.7351	80.5428	80.944	79.4188	80.0308	79.2683	80.0825	97.9723	100	83.6569	81.2257	82.0717	84.26	83.5698	84.1447	82.6468	82.9412	82.9887	84.0556	78.6884	82.4126	82.4726	82.574	84.4617
Thauera sp. 63	79.915	79.968	79.9436	80.3431	79.697	79.9055	80.9407	80.4474	80.7169	81.0002	79.7349	81.0197	80.8262	80.8119	81.0925	80.3977	80.2905	80.3948	80.7115	80.6721	80.7129	81.6292	79.6801	81.6341	80.254	81.1417	81.2365	82.0672	79.9256	80.5677	79.7649	80.4257	83.8014	83.6569	100	81.4977	83.3301	84.9501	84.383	84.4672	83.0647	85.0523	83.5411	97.5161	78.905	84.7123	84.7446	83.0527	84.5669
Thauera sp. D20	79.7045	79.3852	79.4756	79.8251	79.2719	79.9186	80.5965	80.3948	80.3958	80.7681	79.5718	80.5983	80.7957	80.647	80.9952	79.8758	79.7878	79.8688	81.0072	80.8854	80.9989	81.3488	80.1036	81.4035	79.9032	83.9471	83.8537	81.335	79.9184	80.0272	79.2386	80.1493	81.2354	81.2257	81.4977	100	81.5163	81.9594	81.4191	81.9332	81.7259	81.8089	81.8988	81.5136	80.8997	81.2906	81.2308	81.4551	82.1627
Thauera sp. K11	80.2141	80.2639	80.2582	80.3555	80.1237	80.1417	81.2066	81.1647	81.3961	81.6399	80.3751	81.3516	81.2556	81.3667	81.6209	80.2635	80.0056	79.9704	81.1901	81.1709	81.1849	82.2769	79.8266	82.3679	80.1474	81.6804	81.8262	82.2398	80.2407	80.1641	79.4612	80.1863	82.0628	82.0717	83.3301	81.5163	100	83.8524	82.8787	83.5136	82.5908	83.644	82.8069	83.1904	78.9684	82.9469	83.0052	83.071	83.3583
Thauera sp. SWB20	80.198	80.4077	80.3833	80.5423	80.021	79.9801	81.1951	80.8318	80.9324	81.2534	80.0069	80.955	81.105	81.0355	81.1761	80.5022	80.0467	80.0652	80.9287	81.0787	81.0336	81.9493	80.0939	81.9484	80.5499	81.7682	81.9196	82.1779	80.272	80.1355	80.1779	80.3825	84.5499	84.26	84.9501	81.9594	83.8524	100	94.5997	97.812	84.5245	84.2972	84.8149	84.6731	79.1279	83.3674	83.4597	84.5623	91.4719
Thauera sp. UPWRP	79.5394	79.9448	79.6761	80.0707	79.3784	79.284	80.5823	80.0126	80.2902	80.5374	79.302	80.3558	80.2068	80.0802	80.5814	79.9706	79.4373	79.5102	80.2596	80.5408	80.551	81.1388	79.4573	81.1667	79.7131	81.1403	81.1779	81.2689	79.4163	80.4006	79.9105	80.0797	83.585	83.5698	84.383	81.4191	82.8787	94.5997	100	94.2525	83.3366	83.7576	83.2837	84.1473	78.6619	82.783	82.8654	83.22	89.9168
Thauera aminoaromatica S2	80.0285	79.9897	79.8926	80.0613	79.7942	79.8015	81.0139	80.6913	80.9084	81.1432	79.9003	80.9491	81.0312	80.877	81.1953	80.0886	79.742	79.745	80.8172	80.8561	80.7795	81.9582	80.1175	81.9121	80.3071	81.633	81.8409	81.7602	80.0539	80.0717	79.4562	80.2964	84.3319	84.1447	84.4672	81.9332	83.5136	97.812	94.2525	100	84.2382	83.8652	84.6974	84.5488	78.9439	83.4321	83.3331	83.9255	91.6275
Thauera aromatica K172	80.6794	80.6297	80.5089	80.6379	80.4277	80.1725	80.921	80.5245	80.893	80.8314	80.4972	80.9696	80.9213	80.8246	81.0699	80.0217	79.8043	79.7007	80.679	80.6053	80.3988	81.6325	79.8068	81.6837	80.0367	81.0964	81.307	81.7655	80.0576	80.4662	79.2632	80.0693	82.7135	82.6468	83.0647	81.7259	82.5908	84.5245	83.3366	84.2382	100	83.3108	93.2206	83.2521	78.968	82.6644	82.7038	83.0204	84.5431
Thauera butanivorans NBRC 103042	80.3716	80.4856	80.4564	80.6173	80.0719	80.435	80.9221	80.6752	80.7978	81.2605	80.2436	80.867	80.84	80.9653	81.2518	80.451	80.2578	80.3608	81.1276	81.273	81.1798	81.7662	80.1673	81.8059	80.3119	82.2428	81.8738	81.9516	79.9817	80.143	79.7463	80.3958	82.8564	82.9412	85.0523	81.8089	83.644	84.2972	83.7576	83.8652	83.3108	100	83.5701	84.9303	79.1646	88.0848	88.1632	82.7665	83.8797
Thauera chlorobenzoica 3CB1	80.6908	80.7539	80.4818	80.7622	80.6086	80.1061	81.0743	80.6157	81.0154	81.1504	80.6238	80.9968	81.068	80.9541	81.2729	80.3315	79.8587	79.873	80.7614	80.7379	80.7677	81.8456	79.9214	81.8939	80.3904	81.2574	81.548	82.0422	80.0835	80.2544	79.4802	80.1642	83.2476	82.9887	83.5411	81.8988	82.8069	84.8149	83.2837	84.6974	93.2206	83.5701	100	83.7559	79.3098	83.0051	83.0465	83.4616	85.0559
Thauera humireducens SgZ 1	80.0865	79.7713	79.7285	80.0896	79.6291	80.058	80.9858	80.5883	80.7245	80.9592	79.8291	80.8722	80.8318	80.7918	81.2588	80.4952	80.3762	80.4458	80.7833	80.7741	80.8094	81.7126	79.8905	81.7062	80.6002	81.2675	81.1774	81.9038	79.945	80.6084	79.3269	80.4832	84.0407	84.0556	97.5161	81.5136	83.1904	84.6731	84.1473	84.5488	83.2521	84.9303	83.7559	100	78.9429	84.7491	84.8311	83.0732	84.6336
Thauera hydrothermalis GD 2	77.7885	77.6928	77.6233	77.6901	77.5583	77.9394	78.0106	78.0048	78.006	78.3334	77.6072	78.1244	78.1834	77.9614	78.3231	78.4029	78.2275	78.2537	78.7531	78.7525	78.6911	79.1851	78.2046	79.1394	78.433	80.7214	80.8264	79.0157	77.6371	78.0923	77.6406	78.2426	78.5941	78.6884	78.905	80.8997	78.9684	79.1279	78.6619	78.9439	78.968	79.1646	79.3098	78.9429	100	78.799	78.7619	78.6204	79.1459
Thauera linaloolentis 47Lol_1	79.8657	79.4526	79.5494	79.912	79.5292	79.7914	80.4	80.0466	80.187	80.6449	79.7314	80.2988	80.45	80.3313	80.8629	79.967	79.9413	80.0535	80.6162	80.8009	80.7503	81.5015	79.6018	81.5612	80.1028	82.4257	81.4878	81.5175	79.8517	79.9616	78.9119	80.2491	82.3946	82.4126	84.7123	81.2906	82.9469	83.3674	82.783	83.4321	82.6644	88.0848	83.0051	84.7491	78.799	100	99.3631	82.0946	83.4388
Thauera linaloolentis 47Lol_2	79.7424	79.4112	79.5808	79.8372	79.5523	79.7142	80.4348	80.1283	80.2182	80.784	79.7506	80.2958	80.4742	80.3426	80.8643	79.919	79.935	80.0219	80.749	80.7237	80.7899	81.4715	79.5863	81.4947	80.1793	82.4736	81.5061	81.5549	79.9167	79.9271	78.8358	80.1931	82.483	82.4726	84.7446	81.2308	83.0052	83.4597	82.8654	83.3331	82.7038	88.1632	83.0465	84.8311	78.7619	99.3631	100	82.1419	83.4226
Thauera phenolivorans ZV1C	80.1005	80.0775	80.1538	80.1545	79.8313	79.9211	80.7924	80.6132	80.6851	80.869	79.9163	80.6698	80.731	80.5789	80.9169	79.8357	79.6972	79.8156	80.4502	80.5193	80.566	81.4791	79.6536	81.3151	80.109	81.037	81.2981	81.4521	79.9813	80.0657	79.3679	80.1057	82.4197	82.574	83.0527	81.4551	83.071	84.5623	83.22	83.9255	83.0204	82.7665	83.4616	83.0732	78.6204	82.0946	82.1419	100	84.3622
Thauera phenylacetica B4P	80.0856	80.0723	79.9433	80.0802	79.8312	79.8448	80.988	80.6363	80.9069	81.1145	79.9782	80.994	80.9267	80.8498	81.217	80.1561	79.6344	79.7205	80.7132	80.7675	80.7328	81.9308	80.0995	81.8562	80.3399	81.7428	81.9157	81.6927	80.0866	80.1234	79.4832	80.2335	84.3455	84.4617	84.5669	82.1627	83.3583	91.4719	89.9168	91.6275	84.5431	83.8797	85.0559	84.6336	79.1459	83.4388	83.4226	84.3622	100
Thauera propionica KNDSS-Mac4	79.8884	79.731	79.6012	79.883	79.7	79.9793	81.0136	80.6024	80.6324	80.7643	79.8007	80.777	80.7773	80.7666	81.0678	80.1896	80.1049	80.1583	80.7469	80.7383	80.8298	81.8823	79.7345	81.8011	80.4937	81.269	81.1886	81.7078	80.056	80.6335	79.2689	80.4274	83.8325	83.6861	91.3727	81.4572	83.1789	84.5211	83.7559	84.4385	83.398	84.7123	83.5258	91.2734	79.0297	84.5433	84.6408	82.8023	84.4723
Thauera sp. MZ1T	80.2987	80.2843	80.2568	80.4423	79.9615	79.9272	81.0491	80.8723	81.0662	81.2048	79.9877	81.2924	81.0694	80.9967	81.3142	80.3254	79.9796	80.0254	80.8872	80.8809	80.9319	81.9862	80.2674	81.9817	80.2618	81.6316	81.9981	82.1555	80.2286	80.1951	79.6967	80.3479	84.2326	84.257	84.9219	82.0278	83.5468	98.2138	94.6219	98.1231	84.4946	84.0382	84.9995	84.681	79.061	83.4327	83.5153	84.2528	91.6843
Thauera terpenica 58Eu	78.9159	79.0636	79.1376	79.0821	78.7311	79.037	79.4601	79.2475	79.5883	79.7406	78.5492	79.5019	79.5546	79.5635	79.662	79.9156	79.5094	79.4306	79.4397	79.5	79.5624	80.1091	78.8512	80.1622	80.1708	80.0641	80.0689	80.8845	78.9082	79.5116	79.1362	79.62	81.9111	81.8023	82.9778	80.4482	81.0336	82.7833	81.9272	82.5162	81.6145	82.8317	82.2146	83.0318	78.4255	82.3909	82.43	81.3826	82.9098
[truncated: 3 more columns]

## Sheet: Table S3a
Table S3. Percentage similarity values between 16S rRNA sequences extracted from genomes of (a) Azoarcus and Aromatoleum strains and (b) Azoarcus, Aromatoleum, Thauera, Azospira, Dechloromonas, Zoogloea ramigera NBRC 15342, Rhodocyclus tenuis DSM109T and Rubrivivax galatinosus CBS strains.
	Azoarcus pumilus SY391	Azoarcus sp. CC-YHH838	Azoarcus sp. CC-YHH848	Azoarcus sp. TTM-91	Azoarcus indigens VB32T_1	Azoarcus indigens VB32T_2	Azoarcus olearius BH72	Azoarcus olearius DQS-4T	Azoarcus sp. DD4	Azoarcus communis LMG5514	Azoarcus communis SWub3T_1	Azoarcus communis SWub3T_2	Azoarcus communis TSPY31	Azoarcus communis TSNA42	Azoarcus sp. BM101	Azoarcus taiwanensis NSC3T	Aromatoleum diolicum 22Lin2T	Aromatoleum tolulyticum Tol-4T	Aromatoleum toluclasticum MF63	Azoarcus sp. KH32C	Aromatoleum toluolicum T	Aromatoleum sp. CIB	Aromatoleum sp. DN11	Aromatoleum toluvorans Td21T	Aromatoleum evansii KB740T	Aromatoleum petrolei Ton1T	Aromatoleum sp. PA01	Aromatoleum bremense PbN1T	Aromatoleum anaerobium LuFRes1T	Aromatoleum buckelii U120T	Aromatoleum aromaticum pCyN1	Aromatoleum aromaticum EbN1
Azoarcus pumilus SY391	100	93.77	93.24	92.14	92.07	92.06	91.77	92.3	92.27	91.68	91.74	91.74	92.73	92.8	92.75	95	93.17	92.78	92.2	92.83	92.91	93.02	93.05	92.79	92.91	92.85	93.17	93.29	93.31	93.44	93.25	93.17
Azoarcus sp. CC-YHH838	93.77	100	96.82	95.72	95.72	95.71	93.8	94.4	94.42	94.03	94.09	94.09	94.75	94.75	94.72	94.43	95.26	95.26	94.09	95.14	95.32	95.31	95.39	95.65	95.45	95.52	95.06	95.06	94.68	94.94	95.07	95.01
Azoarcus sp. CC-YHH848	93.24	96.82	100	94.81	94.88	94.86	93.45	93.99	94.29	93.78	93.84	93.84	92.87	92.88	92.82	95.53	95.07	95	94.49	95	95.46	95.17	95.46	95.46	95.33	95.14	95.65	95.45	95.72	95.92	96.37	96.32
Azoarcus sp. TTM-91	92.14	95.72	94.81	100	99.61	99.61	96.97	97.44	97.34	95.26	95.33	95.33	95.14	95.08	95.04	93.33	95.39	95.38	94.09	95.59	95.39	95.56	95.46	95.14	95.39	95.46	95.12	95.13	94.75	95.14	95.01	95
Azoarcus indigens VB32T_1	92.07	95.72	94.88	99.61	100	100	96.97	97.44	97.34	95.13	95.2	95.2	95.07	95.14	94.97	93.2	95.33	95.51	94.15	95.66	95.26	95.43	95.53	95.2	95.39	95.46	95.32	95.26	94.88	95.27	95.14	95.13
Azoarcus indigens VB32T_2	92.06	95.71	94.86	99.61	100	100	96.97	97.44	97.34	95.12	95.19	95.19	95.06	95.13	94.97	93.18	95.32	95.51	94.15	95.66	95.25	95.43	95.51	95.19	95.38	95.45	95.31	95.25	94.86	95.25	95.12	95.13
Azoarcus olearius BH72	91.77	93.8	93.45	96.97	96.97	96.97	100	99.39	99.06	96.02	96.09	96.09	95.89	95.82	95.81	93.13	95.61	95.61	95.33	95.23	95.28	95.48	95.21	94.94	95.07	95.14	94.65	94.67	94.47	94.8	94.6	94.62
Azoarcus olearius DQS-4T	92.3	94.4	93.99	97.44	97.44	97.44	99.39	100	99.66	96.62	96.69	96.69	96.36	96.29	96.34	93.66	96.22	96.22	95.87	95.78	95.88	96.01	95.81	95.54	95.68	95.75	95.26	95.27	95.07	95.41	95.14	95.1
Azoarcus sp. DD4	92.27	94.42	94.29	97.34	97.34	97.34	99.06	99.66	100	96.63	96.69	96.69	96.31	96.25	96.28	93.72	96.43	96.29	95.16	95.86	95.98	96.08	96.18	95.65	95.78	95.85	95.52	95.52	95.59	95.91	95.65	95.6
Azoarcus communis LMG5514	91.68	94.03	93.78	95.26	95.13	95.12	96.02	96.62	96.63	100	99.94	99.94	97.28	97.21	97.26	93.45	95.72	95.65	94.63	95.27	95.33	95.3	95.27	95.33	95.4	95.33	95.64	95.52	95.01	95.4	95.14	95.07
Azoarcus communis SWub3T_1	91.74	94.09	93.84	95.33	95.2	95.19	96.09	96.69	96.69	99.94	100	100	97.34	97.28	97.32	93.52	95.78	95.71	94.69	95.33	95.4	95.37	95.33	95.4	95.46	95.4	95.71	95.58	95.07	95.46	95.2	95.14
Azoarcus communis SWub3T_2	91.74	94.09	93.84	95.33	95.2	95.19	96.09	96.69	96.69	99.94	100	100	97.34	97.28	97.32	93.52	95.78	95.71	94.69	95.33	95.4	95.37	95.33	95.4	95.46	95.4	95.71	95.58	95.07	95.46	95.2	95.14
Azoarcus communis TSPY31	92.73	94.75	92.87	95.14	95.07	95.06	95.89	96.36	96.31	97.28	97.34	97.34	100	99.87	100	93.27	95.65	95.19	94.16	95.33	95.07	95.3	94.88	94.94	95.07	95.14	94.68	95	94.56	94.69	94.3	94.28
Azoarcus communis TSNA42	92.8	94.75	92.88	95.08	95.14	95.13	95.82	96.29	96.25	97.21	97.28	97.28	99.87	100	99.87	93.27	95.66	95.26	94.23	95.4	95.07	95.37	94.89	94.95	95.07	95.14	94.74	95	94.56	94.75	94.37	94.35
Azoarcus sp. BM101	92.75	94.72	92.82	95.04	94.97	94.97	95.81	96.34	96.28	97.26	97.32	97.32	100	99.87	100	93.22	95.62	95.17	94.09	95.34	95.04	95.29	94.84	94.91	95.04	95.1	94.63	94.97	94.51	94.64	94.25	94.22
Azoarcus taiwanensis NSC3T	95	94.43	95.53	93.33	93.2	93.18	93.13	93.66	93.72	93.45	93.52	93.52	93.27	93.27	93.22	100	95.14	95.19	94.63	95.01	95.33	95.05	95.01	95.53	95.46	95.27	94.61	94.74	94.43	94.69	94.69	94.62
Aromatoleum diolicum 22Lin2T	93.17	95.26	95.07	95.39	95.33	95.32	95.61	96.22	96.43	95.72	95.78	95.78	95.65	95.66	95.62	95.14	100	97.79	96.91	98.29	98.31	98.31	98.06	98.25	98.25	98.19	97.73	97.86	97.6	97.6	97.21	97.18
Aromatoleum tolulyticum Tol-4T	92.78	95.26	95	95.38	95.51	95.51	95.61	96.22	96.29	95.65	95.71	95.71	95.19	95.26	95.17	95.19	97.79	100	98.72	97.9	98.96	98.96	98.7	98.7	98.9	98.96	97.46	97.4	97.27	97.47	97.27	97.24
Aromatoleum toluclasticum MF63	92.2	94.09	94.49	94.09	94.15	94.15	95.33	95.87	95.16	94.63	94.69	94.69	94.16	94.23	94.09	94.63	96.91	98.72	100	96.78	97.99	97.85	97.58	97.72	97.92	97.85	96.9	96.85	96.71	96.98	96.85	96.85
Azoarcus sp. KH32C	92.83	95.14	95	95.59	95.66	95.66	95.23	95.78	95.86	95.27	95.33	95.33	95.33	95.4	95.34	95.01	98.29	97.9	96.78	100	98.62	98.62	98.55	98.62	98.82	98.75	96.9	97.11	97.11	96.78	96.32	96.32
Aromatoleum toluolicum T	92.91	95.32	95.46	95.39	95.26	95.25	95.28	95.88	95.98	95.33	95.4	95.4	95.07	95.07	95.04	95.33	98.31	98.96	97.99	98.62	100	99.74	99.22	99.55	99.68	99.48	97.08	96.89	96.95	96.95	96.69	96.65
Aromatoleum sp. CIB	93.02	95.31	95.17	95.56	95.43	95.43	95.48	96.01	96.08	95.3	95.37	95.37	95.3	95.37	95.29	95.05	98.31	98.96	97.85	98.62	99.74	100	99.22	99.28	99.41	99.48	96.8	96.87	96.81	96.68	96.41	96.39
Aromatoleum sp. DN11	93.05	95.39	95.46	95.46	95.53	95.51	95.21	95.81	96.18	95.27	95.33	95.33	94.88	94.89	94.84	95.01	98.06	98.7	97.58	98.55	99.22	99.22	100	99.42	99.55	99.61	96.82	96.69	97.09	97.09	96.83	96.78
Aromatoleum toluvorans Td21T	92.79	95.65	95.46	95.14	95.2	95.19	94.94	95.54	95.65	95.33	95.4	95.4	94.94	94.95	94.91	95.53	98.25	98.7	97.72	98.62	99.55	99.28	99.42	100	99.74	99.55	96.95	96.76	96.7	96.83	96.57	96.52
Aromatoleum evansii KB740T	92.91	95.45	95.33	95.39	95.39	95.38	95.07	95.68	95.78	95.4	95.46	95.46	95.07	95.07	95.04	95.46	98.25	98.9	97.92	98.82	99.68	99.41	99.55	99.74	100	99.81	97.01	96.89	96.82	96.89	96.63	96.59
Aromatoleum petrolei Ton1T	92.85	95.52	95.14	95.46	95.46	95.45	95.14	95.75	95.85	95.33	95.4	95.4	95.14	95.14	95.1	95.27	98.19	98.96	97.85	98.75	99.48	99.48	99.61	99.55	99.81	100	96.82	96.82	96.76	96.69	96.44	96.39
Aromatoleum sp. PA01	93.17	95.06	95.65	95.12	95.32	95.31	94.65	95.26	95.52	95.64	95.71	95.71	94.68	94.74	94.63	94.61	97.73	97.46	96.9	96.9	97.08	96.8	96.82	96.95	97.01	96.82	100	98.89	98.7	99.29	98.77	98.75
Aromatoleum bremense PbN1T	93.29	95.06	95.45	95.13	95.26	95.25	94.67	95.27	95.52	95.52	95.58	95.58	95	95	94.97	94.74	97.86	97.4	96.85	97.11	96.89	96.87	96.69	96.76	96.89	96.82	98.89	100	98.9	98.77	98.31	98.29
Aromatoleum anaerobium LuFRes1T	93.31	94.68	95.72	94.75	94.88	94.86	94.47	95.07	95.59	95.01	95.07	95.07	94.56	94.56	94.51	94.43	97.6	97.27	96.71	97.11	96.95	96.81	97.09	96.7	96.82	96.76	98.7	98.9	100	99.22	98.64	98.62
Aromatoleum buckelii U120T	93.44	94.94	95.92	95.14	95.27	95.25	94.8	95.41	95.91	95.4	95.46	95.46	94.69	94.75	94.64	94.69	97.6	97.47	96.98	96.78	96.95	96.68	97.09	96.83	96.89	96.69	99.29	98.77	99.22	100	99.22	99.21
Aromatoleum aromaticum pCyN1	93.25	95.07	96.37	95.01	95.14	95.12	94.6	95.14	95.65	95.14	95.2	95.2	94.3	94.37	94.25	94.69	97.21	97.27	96.85	96.32	96.69	96.41	96.83	96.57	96.63	96.44	98.77	98.31	98.64	99.22	100	100
Aromatoleum aromaticum EbN1	93.17	95.01	96.32	95	95.13	95.13	94.62	95.1	95.6	95.07	95.14	95.14	94.28	94.35	94.22	94.62	97.18	97.24	96.85	96.32	96.65	96.39	96.78	96.52	96.59	96.39	98.75	98.29	98.62	99.21	100	100

## Sheet: TableS3b
Table S3. Percentage similarity values between 16S rRNA sequences extracted from genomes of (a) Azoarcus and Aromatoleum strains and (b) Azoarcus, Aromatoleum, Thauera, Azospira, Dechloromonas, Zoogloea ramigera NBRC 15342, Rhodocyclus tenuis DSM109T and Rubrivivax galatinosus CBS strains.
	Rubrivivax gelatinosus CBS	Thauera butanivorans NBRC 103042	Thauera linaloolentis 47Lol_1	Thauera linaloolentis 47Lol_2	Thauera sp. K11	Thauera terpenica 58Eu	Thauera phenolivorans ZV1C	Thauera sp. 63	Thauera humireducens SgZ-1	Thauera aromatica K172	Thauera sp. 27	Thauera sp. 28	Thauera propionica KNDSS-Mac4	Thauera chlorobenzoica 3CB1	Thauera sp. SWB20	Thauera phenylacetica B4P	Thauera aminoaromatica S2	Thauera sp. UPWRP	Thauera sp. MZ1T	Azoarcus sp. CC-YHH838	Thauera sp. D20	Azoarcus sp. CC-YHH848	Thauera hydrothermalis GD2	Azoarcus sp. TTM-91	Azoarcus indigens VB32T_1	Azoarcus indigens VB32T_2	Azoarcus olearius BH72	Azoarcus olearius DQS-4T	Azoarcus sp. DD4	Azoarcus communis LMG5514	Azoarcus communis SWub3T_1	Azoarcus communis SWub3T_2	Azoarcus communis TSPY31	Azoarcus communis TSNA42	Azoarcus sp. BM101	Zoogloea ramigera NBRC 15342	Azoarcus pumilus SY39	Azoarcus taiwanensis NSC3T	Aromatoleum diolicum 22Lin2T	Aromatoleum tolulyticum Tol-4T	Aromatoleum toluclasticum MF63	Azoarcus sp. KH32C	Aromatoleum toluolicum T	Aromatoleum sp. CIB	Aromatoleum sp. DN11	Aromatoleum toluvorans Td21T	Aromatoleum evansii KB740T	Aromatoleum petrolei Ton1T	Aromatoleum sp. PA01
Rubrivivax gelatinosus CBS	100	88.53	88.32	88.21	88.81	89.61	89.09	89.55	89.48	88.62	89.16	88.96	88.81	88.48	88.96	88.75	88.95	88.95	88.95	88.96	88.95	89.88	89.2	88.82	88.96	88.96	88.93	89.41	89.95	89.48	89.55	89.55	89.42	89.36	89.36	90.03	86.72	88.61	89.79	89.19	88.12	89.08	88.99	88.99	89.06	89.06	88.86	88.93	89.57
Thauera butanivorans NBRC 103042	88.53	100	98.56	98.18	96.53	95.47	96.27	95.8	95.87	96.76	96.34	96.4	96.27	96.35	96.01	96.12	96.07	96.07	96.07	94.27	95.14	94.94	94.79	94.67	94.67	94.67	93.26	93.74	94.13	93.41	93.48	93.48	93.27	93.28	93.21	92.19	92.21	92.86	93.52	93.52	92.87	93.32	93.79	93.52	94.13	94.13	94.06	93.86	93.44
Thauera linaloolentis 47Lol_1	88.32	98.56	100	99.25	96.85	96.24	96.65	96.31	96.37	97.11	96.78	96.99	97.06	97.11	96.92	97.05	96.99	96.99	96.99	94.05	95.55	94.59	95.07	94.86	94.72	94.72	93.81	94.22	94.59	93.57	93.63	93.63	93.42	93.36	93.43	91.78	92.54	92.88	93.28	93.56	93.56	93.49	93.83	93.83	94.31	94.17	94.11	94.04	93.13
Thauera linaloolentis 47Lol_2	88.21	98.18	99.25	100	96.55	95.75	96.36	95.68	95.75	96.75	96.62	96.69	96.42	96.54	96.42	96.55	96.49	96.49	96.49	93.85	95.2	94.26	94.77	94.79	94.65	94.65	93.72	94.06	94.52	93.51	93.58	93.58	93.37	93.31	93.38	91.75	92.1	92.43	93.23	93.37	92.83	93.3	93.64	93.64	94.11	93.98	93.91	93.84	92.88
Thauera sp. K11	88.81	96.53	96.85	96.55	100	96.18	96.72	96.16	96.23	97.35	97.07	97.01	97.28	96.94	96.91	96.87	97.01	97.01	96.98	94.86	95.51	95	95.31	95.65	95.39	95.37	94.86	95.4	95.39	94.81	94.87	94.87	94.68	94.55	94.63	93.32	92.4	93.11	94.14	94.52	93.6	94.39	94.6	94.44	94.54	94.67	94.6	94.66	94.27
Thauera terpenica 58Eu	89.61	95.47	96.24	95.75	96.18	100	97.25	97.21	97.28	96.27	96.88	96.68	97.61	97.08	96.99	97.08	97.01	97.01	97.05	95	95.46	94.88	94.98	95.01	94.75	94.73	94.94	95.34	95.33	95.01	95.07	95.07	95.34	95.21	95.23	93.14	93.39	92.61	94.55	94.21	93.21	94.01	94.61	94.78	94.69	94.42	94.61	94.68	93.96
Thauera phenolivorans ZV1C	89.09	96.27	96.65	96.36	96.72	97.25	100	96.92	96.72	97.15	97.38	97.57	97.12	97.49	97.77	97.87	97.84	97.84	97.84	95.54	95.47	94.95	95.59	95.73	95.73	95.73	94.51	94.98	94.94	95.21	95.28	95.28	94.68	94.69	94.62	92.18	92.53	92.71	94.61	94.55	93.55	94.33	94.81	94.68	95.01	94.88	95.07	95.01	94.87
Thauera sp. 63	89.55	95.8	96.31	95.68	96.16	97.21	96.92	100	99.81	96.88	97.33	97.4	98.25	97.49	97.97	97.94	98.05	98.05	98.03	93.88	95.19	94.6	94.31	93.81	93.75	93.75	93.92	94.46	94.59	94.6	94.66	94.66	94.73	94.73	94.71	92.54	92.4	92.64	93.75	94.27	93.14	93.68	94.2	94.19	94.59	94.14	94.27	94.33	93.47
Thauera humireducens SgZ-1	89.48	95.87	96.37	95.75	96.23	97.28	96.72	99.81	100	96.95	97.4	97.46	98.31	97.56	97.77	97.74	97.86	97.86	97.84	94.03	94.99	94.81	94.18	93.89	93.95	93.95	93.86	94.39	94.54	94.41	94.48	94.48	94.54	94.55	94.51	92.67	92.54	92.72	93.62	94.34	93.21	93.81	94.27	94.25	94.73	94.28	94.34	94.4	93.36
Thauera aromatica K172	88.62	96.76	97.11	96.75	97.35	96.27	97.15	96.88	96.95	100	98.64	98.98	97.83	98.91	98.78	98.62	98.85	98.85	98.85	94.43	96.13	94.84	94.89	94.63	94.42	94.42	93.88	94.29	94.35	94.43	94.5	94.5	93.81	93.68	93.75	92.92	92.53	92.65	93.46	93.87	93.72	93.3	93.94	93.81	94.28	94.15	94.08	94.01	93.45
Thauera sp. 27	89.16	96.34	96.78	96.62	97.07	96.88	97.38	97.33	97.4	98.64	100	99.42	98.11	99.25	98.62	98.6	98.7	98.7	98.69	94.08	95.64	94.53	94.18	94.92	94.66	94.66	94.6	95.14	95.37	95.06	95.12	95.12	94.66	94.53	94.64	93.13	92.52	92.51	94.13	94.52	93.61	93.87	94.65	94.64	94.85	94.46	94.65	94.59	93.86
Thauera sp. 28	88.96	96.4	96.99	96.69	97.01	96.68	97.57	97.4	97.46	98.98	99.42	100	98.18	98.91	98.95	99.2	99.02	99.02	99.02	94.21	95.71	94.4	94.24	94.79	94.66	94.66	94.26	94.8	95.05	94.8	94.86	94.86	94.47	94.34	94.44	93	92.59	92.7	94	94.65	93.47	94.14	94.52	94.51	95.11	94.59	94.78	94.85	93.6
Thauera propionica KNDSS-Mac4	88.81	96.27	97.06	96.42	97.28	97.61	97.12	98.25	98.31	97.83	98.11	98.18	100	98.31	98.69	98.67	98.77	98.77	98.76	94.42	95.58	94.69	94.78	94.87	94.68	94.66	94.26	94.8	94.81	94.36	94.42	94.42	95.07	94.95	95.03	92.74	93.39	93.06	93.96	94.6	93.48	93.94	94.55	94.51	94.68	94.48	94.61	94.68	93.76
Thauera chlorobenzoica 3CB1	88.48	96.35	97.11	96.54	96.94	97.08	97.49	97.49	97.56	98.91	99.25	98.91	98.31	100	98.78	98.76	98.85	98.85	98.85	93.89	95.58	94.36	94.35	94.42	94.15	94.15	93.95	94.35	94.42	94.43	94.5	94.5	94.09	93.95	94.02	92.52	92.54	91.91	93.4	93.74	93.65	93.16	93.95	93.81	94.15	93.74	93.95	93.88	93.52
Thauera sp. SWB20	88.96	96.01	96.92	96.42	96.91	96.99	97.77	97.97	97.77	98.78	98.62	98.95	98.69	98.78	100	99.73	99.93	99.93	99.93	94.16	95.54	94.55	94.72	94.55	94.35	94.35	94.31	94.78	95.01	95.01	95.08	95.08	94.62	94.49	94.55	92.51	92.6	92.38	93.69	94.09	93.15	93.54	94.15	94.02	94.48	94.09	94.28	94.22	93.75
Thauera phenylacetica B4P	88.75	96.12	97.05	96.55	96.87	97.08	97.87	97.94	97.74	98.62	98.6	99.2	98.67	98.76	99.73	100	99.8	99.8	99.8	94.28	95.48	94.48	94.63	94.67	94.54	94.54	94.41	94.82	95.07	95.01	95.08	95.08	94.67	94.54	94.61	92.6	92.62	92.34	93.8	94.2	93.11	93.73	94.07	94.06	94.67	94.14	94.34	94.4	93.66
Thauera aminoaromatica S2	88.95	96.07	96.99	96.49	97.01	97.01	97.84	98.05	97.86	98.85	98.7	99.02	98.77	98.85	99.93	99.8	100	100	100	94.27	95.64	94.66	94.78	94.59	94.4	94.4	94.33	94.86	95.11	95.12	95.19	95.19	94.66	94.53	94.64	92.61	92.72	92.51	93.81	94.2	93.21	93.61	94.27	94.12	94.59	94.2	94.4	94.33	93.86
Thauera sp. UPWRP	88.95	96.07	96.99	96.49	97.01	97.01	97.84	98.05	97.86	98.85	98.7	99.02	98.77	98.85	99.93	99.8	100	100	100	94.27	95.64	94.66	94.78	94.59	94.4	94.4	94.33	94.86	95.11	95.12	95.19	95.19	94.66	94.53	94.64	92.61	92.72	92.51	93.81	94.2	93.21	93.61	94.27	94.12	94.59	94.2	94.4	94.33	93.86
Thauera sp. MZ1T	88.95	96.07	96.99	96.49	96.98	97.05	97.84	98.03	97.84	98.85	98.69	99.02	98.76	98.85	99.93	99.8	100	100	100	94.22	95.6	94.62	94.78	94.61	94.41	94.41	94.37	94.84	95.07	95.08	95.14	95.14	94.68	94.55	94.62	92.57	92.66	92.44	93.75	94.15	93.21	93.6	94.21	94.08	94.54	94.15	94.35	94.28	93.81
Azoarcus sp. CC-YHH838	88.96	94.27	94.05	93.85	94.86	95	95.54	93.88	94.03	94.43	94.08	94.21	94.42	93.89	94.16	94.28	94.27	94.27	94.22	100	95.97	96.82	96.79	95.72	95.72	95.71	93.8	94.4	94.42	94.03	94.09	94.09	94.75	94.75	94.72	93.4	94.03	94.22	95.06	95.05	93.88	94.93	95.12	95.1	95.19	95.45	95.25	95.32	94.79
Thauera sp. D20	88.95	95.14	95.55	95.2	95.51	95.46	95.47	95.19	94.99	96.13	95.64	95.71	95.58	95.58	95.54	95.48	95.64	95.64	95.6	95.97	100	95.59	96.86	94.87	94.8	94.8	94.67	95.27	95.13	94.42	94.48	94.48	94.68	94.68	94.64	92.28	93.75	93.95	94.6	94.85	94.01	94.53	94.93	94.9	95.12	95.12	95.06	95.12	94.59
Azoarcus sp. CC-YHH848	89.88	94.94	94.59	94.26	95	94.88	94.95	94.6	94.81	94.84	94.53	94.4	94.69	94.36	94.55	94.48	94.66	94.66	94.62	96.82	95.59	100	97.12	94.81	94.88	94.86	93.45	93.99	94.29	93.78	93.84	93.84	92.87	92.88	92.82	93	93.51	95.33	94.87	94.79	94.28	94.8	95.26	94.97	95.26	95.26	95.13	94.93	95.38
Thauera hydrothermalis GD2	89.2	94.79	95.07	94.77	95.31	94.98	95.59	94.31	94.18	94.89	94.18	94.24	94.78	94.35	94.72	94.63	94.78	94.78	94.78	96.79	96.86	97.12	100	95.18	95.04	95.04	94.43	94.9	94.98	93.78	93.85	93.85	93.64	93.51	93.58	91.95	93.04	94.37	94.16	93.83	93.48	94.01	94.1	93.96	94.23	94.37	94.23	94.16	94.09
Azoarcus sp. TTM-91	88.82	94.67	94.86	94.79	95.65	95.01	95.73	93.81	93.89	94.63	94.92	94.79	94.87	94.42	94.55	94.67	94.59	94.59	94.61	95.72	94.87	94.81	95.18	100	99.61	99.61	96.97	97.44	97.34	95.26	95.33	95.33	95.14	95.08	95.04	93.26	92.4	93.12	95.19	95.18	93.87	95.39	95.19	95.36	95.26	94.93	95.19	95.25	94.86
Azoarcus indigens VB32T_1	88.96	94.67	94.72	94.65	95.39	94.75	95.73	93.75	93.95	94.42	94.66	94.66	94.68	94.15	94.35	94.54	94.4	94.4	94.41	95.72	94.8	94.88	95.04	99.61	100	100	96.97	97.44	97.34	95.13	95.2	95.2	95.07	95.14	94.97	93.19	92.34	92.99	95.12	95.31	93.94	95.45	95.06	95.23	95.32	95	95.19	95.25	95.05
Azoarcus indigens VB32T_2	88.96	94.67	94.72	94.65	95.37	94.73	95.73	93.75	93.95	94.42	94.66	94.66	94.66	94.15	94.35	94.54	94.4	94.4	94.41	95.71	94.8	94.86	95.04	99.61	100	100	96.97	97.44	97.34	95.12	95.19	95.19	95.06	95.13	94.97	93.19	92.33	92.97	95.11	95.31	93.94	95.45	95.05	95.23	95.31	94.98	95.18	95.24	95.04
Azoarcus olearius BH72	88.93	93.26	93.81	93.72	94.86	94.94	94.51	93.92	93.86	93.88	94.6	94.26	94.26	93.95	94.31	94.41	94.33	94.33	94.37	93.8	94.67	93.45	94.43	96.97	96.97	96.97	100	99.39	99.06	96.02	96.09	96.09	95.89	95.82	95.81	92.95	91.98	92.78	95.27	95.27	94.97	94.88	94.93	95.13	94.86	94.59	94.73	94.79	94.51
Azoarcus olearius DQS-4T	89.41	93.74	94.22	94.06	95.4	95.34	94.98	94.46	94.39	94.29	95.14	94.8	94.8	94.35	94.78	94.82	94.86	94.86	94.84	94.4	95.27	93.99	94.9	97.44	97.44	97.44	99.39	100	99.66	96.62	96.69	96.69	96.36	96.29	96.34	93.49	92.51	93.31	95.87	95.87	95.52	95.43	95.53	95.67	95.47	95.2	95.33	95.4	95.12
Azoarcus sp. DD4	89.95	94.13	94.59	94.52	95.39	95.33	94.94	94.59	94.54	94.35	95.37	95.05	94.81	94.42	95.01	95.07	95.11	95.11	95.07	94.42	95.13	94.29	94.98	97.34	97.34	97.34	99.06	99.66	100	96.63	96.69	96.69	96.31	96.25	96.28	93.78	92.47	93.38	96.1	95.96	94.81	95.52	95.64	95.75	95.84	95.32	95.45	95.51	95.38
Azoarcus communis LMG5514	89.48	93.41	93.57	93.51	94.81	95.01	95.21	94.6	94.41	94.43	95.06	94.8	94.36	94.43	95.01	95.01	95.12	95.12	95.08	94.03	94.42	93.78	93.78	95.26	95.13	95.12	96.02	96.62	96.63	100	99.94	99.94	97.28	97.21	97.26	93	91.94	93.25	95.52	95.44	94.41	95.06	95.13	95.1	95.06	95.13	95.19	95.13	95.38
Azoarcus communis SWub3T_1	89.55	93.48	93.63	93.58	94.87	95.07	95.28	94.66	94.48	94.5	95.12	94.86	94.42	94.5	95.08	95.08	95.19	95.19	95.14	94.09	94.48	93.84	93.85	95.33	95.2	95.19	96.09	96.69	96.69	99.94	100	100	97.34	97.28	97.32	93	92.01	93.31	95.58	95.51	94.48	95.13	95.19	95.16	95.13	95.19	95.26	95.19	95.44
Azoarcus communis SWub3T_2	89.55	93.48	93.63	93.58	94.87	95.07	95.28	94.66	94.48	94.5	95.12	94.86	94.42	94.5	95.08	95.08	95.19	95.19	95.14	94.09	94.48	93.84	93.85	95.33	95.2	95.19	96.09	96.69	96.69	99.94	100	100	97.34	97.28	97.32	93	92.01	93.31	95.58	95.51	94.48	95.13	95.19	95.16	95.13	95.19	95.26	95.19	95.44
Azoarcus communis TSPY31	89.42	93.27	93.42	93.37	94.68	95.34	94.68	94.73	94.54	93.81	94.66	94.47	95.07	94.09	94.62	94.67	94.66	94.66	94.68	94.75	94.68	92.87	93.64	95.14	95.07	95.06	95.89	96.36	96.31	97.28	97.34	97.34	100	99.87	100	93.2	92.99	93.06	95.45	94.99	93.94	95.13	94.87	95.1	94.68	94.74	94.87	94.93	94.41
Azoarcus communis TSNA42	89.36	93.28	93.36	93.31	94.55	95.21	94.69	94.73	94.55	93.68	94.53	94.34	94.95	93.95	94.49	94.54	94.53	94.53	94.55	94.75	94.68	92.88	93.51	95.08	95.14	95.13	95.82	96.29	96.25	97.21	97.28	97.28	99.87	100	99.87	93.2	93.06	93.07	95.45	95.06	94.01	95.19	94.87	95.17	94.68	94.74	94.87	94.94	94.48
Azoarcus sp. BM101	89.36	93.21	93.43	93.38	94.63	95.23	94.62	94.71	94.51	93.75	94.64	94.44	95.03	94.02	94.55	94.61	94.64	94.64	94.62	94.72	94.64	92.82	93.58	95.04	94.97	94.97	95.81	96.34	96.28	97.26	97.32	97.32	100	99.87	100	93.13	93.02	93.01	95.42	94.96	93.88	95.13	94.83	95.09	94.63	94.7	94.83	94.9	94.36
Zoogloea ramigera NBRC 15342	90.03	92.19	91.78	91.75	93.32	93.14	92.18	92.54	92.67	92.92	93.13	93	92.74	92.52	92.51	92.6	92.61	92.61	92.57	93.4	92.28	93	91.95	93.26	93.19	93.19	92.95	93.49	93.78	93	93	93	93.2	93.2	93.13	100	90.73	91.57	93.85	93	91.86	93.02	93.13	93.26	93.33	93.2	93	93.2	92.6
Azoarcus pumilus SY39	86.72	92.21	92.54	92.1	92.4	93.39	92.53	92.4	92.54	92.53	92.52	92.59	93.39	92.54	92.6	92.62	92.72	92.72	92.66	94.03	93.75	93.51	93.04	92.4	92.34	92.33	91.98	92.51	92.47	91.94	92.01	92.01	92.99	93.06	93.02	90.73	100	94.87	93.04	92.65	92.07	92.7	92.78	92.89	92.92	92.66	92.78	92.72	92.97
Azoarcus taiwanensis NSC3T	88.61	92.86	92.88	92.43	93.11	92.61	92.71	92.64	92.72	92.65	92.51	92.7	93.06	91.91	92.38	92.34	92.51	92.51	92.44	94.22	93.95	95.33	94.37	93.12	92.99	92.97	92.78	93.31	93.38	93.25	93.31	93.31	93.06	93.07	93.01	91.57	94.87	100	95.14	95.19	94.63	95.01	95.33	95.05	95.01	95.53	95.46	95.27	94.61
Aromatoleum diolicum 22Lin2T	89.79	93.52	93.28	93.23	94.14	94.55	94.61	93.75	93.62	93.46	94.13	94	93.96	93.4	93.69	93.8	93.81	93.81	93.75	95.06	94.6	94.87	94.16	95.19	95.12	95.11	95.27	95.87	96.1	95.52	95.58	95.58	95.45	95.45	95.42	93.85	93.04	95.14	100	97.79	96.91	98.29	98.31	98.31	98.06	98.25	98.25	98.19	97.73
Aromatoleum tolulyticum Tol-4T	89.19	93.52	93.56	93.37	94.52	94.21	94.55	94.27	94.34	93.87	94.52	94.65	94.6	93.74	94.09	94.2	94.2	94.2	94.15	95.05	94.85	94.79	93.83	95.18	95.31	95.31	95.27	95.87	95.96	95.44	95.51	95.51	94.99	95.06	94.96	93	92.65	95.19	97.79	100	98.72	97.9	98.96	98.96	98.7	98.7	98.9	98.96	97.46
Aromatoleum toluclasticum MF63	88.12	92.87	93.56	92.83	93.6	93.21	93.55	93.14	93.21	93.72	93.61	93.47	93.48	93.65	93.15	93.11	93.21	93.21	93.21	93.88	94.01	94.28	93.48	93.87	93.94	93.94	94.97	95.52	94.81	94.41	94.48	94.48	93.94	94.01	93.88	91.86	92.07	94.63	96.91	98.72	100	96.78	97.99	97.85	97.58	97.72	97.92	97.85	96.9
Azoarcus sp. KH32C	89.08	93.32	93.49	93.3	94.39	94.01	94.33	93.68	93.81	93.3	93.87	94.14	93.94	93.16	93.54	93.73	93.61	93.61	93.6	94.93	94.53	94.8	94.01	95.39	95.45	95.45	94.88	95.43	95.52	95.06	95.13	95.13	95.13	95.19	95.13	93.02	92.7	95.01	98.29	97.9	96.78	100	98.62	98.62	98.55	98.62	98.82	98.75	96.9
Aromatoleum toluolicum T	88.99	93.79	93.83	93.64	94.6	94.61	94.81	94.2	94.27	93.94	94.65	94.52	94.55	93.95	94.15	94.07	94.27	94.27	94.21	95.12	94.93	95.26	94.1	95.19	95.06	95.05	94.93	95.53	95.64	95.13	95.19	95.19	94.87	94.87	94.83	93.13	92.78	95.33	98.31	98.96	97.99	98.62	100	99.74	99.22	99.55	99.68	99.48	97.08
Aromatoleum sp. CIB	88.99	93.52	93.83	93.64	94.44	94.78	94.68	94.19	94.25	93.81	94.64	94.51	94.51	93.81	94.02	94.06	94.12	94.12	94.08	95.1	94.9	94.97	93.96	95.36	95.23	95.23	95.13	95.67	95.75	95.1	95.16	95.16	95.1	95.17	95.09	93.26	92.89	95.05	98.31	98.96	97.85	98.62	99.74	100	99.22	99.28	99.41	99.48	96.8
Aromatoleum sp. DN11	89.06	94.13	94.31	94.11	94.54	94.69	95.01	94.59	94.73	94.28	94.85	95.11	94.68	94.15	94.48	94.67	94.59	94.59	94.54	95.19	95.12	95.26	94.23	95.26	95.32	95.31	94.86	95.47	95.84	95.06	95.13	95.13	94.68	94.68	94.63	93.33	92.92	95.01	98.06	98.7	97.58	98.55	99.22	99.22	100	99.42	99.55	99.61	96.82
Aromatoleum toluvorans Td21T	89.06	94.13	94.17	93.98	94.67	94.42	94.88	94.14	94.28	94.15	94.46	94.59	94.48	93.74	94.09	94.14	94.2	94.2	94.15	95.45	95.12	95.26	94.37	94.93	95	94.98	94.59	95.2	95.32	95.13	95.19	95.19	94.74	94.74	94.7	93.2	92.66	95.53	98.25	98.7	97.72	98.62	99.55	99.28	99.42	100	99.74	99.55	96.95
Aromatoleum evansii KB740T	88.86	94.06	94.11	93.91	94.6	94.61	95.07	94.27	94.34	94.08	94.65	94.78	94.61	93.95	94.28	94.34	94.4	94.4	94.35	95.25	95.06	95.13	94.23	95.19	95.19	95.18	94.73	95.33	95.45	95.19	95.26	95.26	94.87	94.87	94.83	93	92.78	95.46	98.25	98.9	97.92	98.82	99.68	99.41	99.55	99.74	100	99.81	97.01
Aromatoleum petrolei Ton1T	88.93	93.86	94.04	93.84	94.66	94.68	95.01	94.33	94.4	94.01	94.59	94.85	94.68	93.88	94.22	94.4	94.33	94.33	94.28	95.32	95.12	94.93	94.16	95.25	95.25	95.24	94.79	95.4	95.51	95.13	95.19	95.19	94.93	94.94	94.9	93.2	92.72	95.27	98.19	98.96	97.85	98.75	99.48	99.48	99.61	99.55	99.81	100	96.82
Aromatoleum sp. PA01	89.57	93.44	93.13	92.88	94.27	93.96	94.87	93.47	93.36	93.45	93.86	93.6	93.76	93.52	93.75	93.66	93.86	93.86	93.81	94.79	94.59	95.38	94.09	94.86	95.05	95.04	94.51	95.12	95.38	95.38	95.44	95.44	94.41	94.48	94.36	92.6	92.97	94.61	97.73	97.46	96.9	96.9	97.08	96.8	96.82	96.95	97.01	96.82	100
Aromatoleum bremense PbN1T	89.39	93.12	92.8	92.69	94.14	94.02	94.55	93.62	93.49	93.26	93.81	93.55	93.82	93.2	93.56	93.6	93.68	93.68	93.62	94.66	94.53	95.06	94.1	94.73	94.86	94.85	94.39	94.99	95.25	95.12	95.19	95.19	94.6	94.6	94.57	92.61	93.1	94.74	97.86	97.4	96.85	97.11	96.89	96.87	96.69	96.76	96.89	96.82	98.89
Aromatoleum anaerobium LuFRes1T	89.26	93.52	93.28	93.03	94.28	93.97	94.48	93.94	93.82	93.74	93.87	94	93.9	93.54	94.02	94.07	94.14	94.14	94.08	94.28	94.34	95.32	93.9	94.35	94.48	94.46	94.19	94.79	95.32	94.61	94.67	94.67	94.16	94.16	94.11	92.61	93.12	94.43	97.6	97.27	96.71	97.11	96.95	96.81	97.09	96.7	96.82	96.76	98.7
Aromatoleum buckelii U120T	89.73	93.59	93.35	93.1	94.47	93.9	94.81	93.88	93.76	93.81	94	93.94	93.9	93.67	94.09	94	94.2	94.2	94.15	94.54	94.6	95.52	94.1	94.74	94.87	94.85	94.52	95.13	95.65	95	95.06	95.06	94.29	94.35	94.24	92.41	93.25	94.69	97.6	97.47	96.98	96.78	96.95	96.68	97.09	96.83	96.89	96.69	99.29
Aromatoleum aromaticum pCyN1	89.59	93.79	93.49	93.23	94.86	94.03	94.88	93.94	93.82	93.94	94.07	93.94	94.09	93.74	94.22	94.14	94.33	94.33	94.28	94.67	94.47	95.97	94.23	94.61	94.74	94.72	94.32	94.86	95.39	94.74	94.8	94.8	93.9	93.96	93.85	92.41	93.05	94.69	97.21	97.27	96.85	96.32	96.69	96.41	96.83	96.57	96.63	96.44	98.77
Aromatoleum aromaticum EbN1	89.55	93.79	93.49	93.23	94.79	94.02	94.85	93.88	93.75	93.91	94.01	93.88	94.01	93.71	94.2	94.13	94.28	94.28	94.26	94.61	94.4	95.92	94.22	94.6	94.73	94.73	94.34	94.81	95.32	94.67	94.73	94.73	93.88	93.95	93.82	92.37	92.97	94.62	97.18	97.24	96.85	96.32	96.65	96.39	96.78	96.52	96.59	96.39	98.75
Dechloromonas sp. CZR5	86.29	87.6	87.87	87.52	88.08	88.5	87.4	88.08	88.15	87.47	88.02	87.67	88.5	87.94	87.47	87.67	87.53	87.53	87.53	87.82	87.04	87.39	87.11	88.01	88.01	88.01	88.09	88.22	88.36	87.67	87.74	87.74	87.4	87.54	87.4	88.57	85.82	86.75	88.06	87.92	87.64	87.78	87.5	87.71	87.57	87.5	87.57	87.71	87.68
Azospira sp. I13	89.04	90.71	90.87	90.65	91.37	91.97	91.32	90.72	90.92	91.14	91.32	91.18	91.57	90.93	90.92	90.89	90.98	90.98	90.98	92.44	91.05	91.71	91.48	91.71	91.77	91.77	91.3	91.71	91.97	91.11	91.18	91.18	91.78	91.72	91.72	91.44	90.15	90.05	91.03	90.37	89.27	90.66	90.37	90.44	90.57	90.57	90.44	90.44	90.75
Azospira oryzae DSM 21223	88.91	90.85	91	90.79	91.6	91.74	91.12	90.93	91.02	91.49	91.59	91.46	91.93	91.28	91.38	91.39	91.39	91.39	91.44	92.2	90.74	91.42	91.34	91.54	91.48	91.47	91.01	91.34	91.61	90.89	90.95	90.95	91.61	91.55	91.62	91.88	89.87	89.97	90.74	90.14	89.14	90.49	90.15	90.3	90.29	90.29	90.22	90.22	90.46
Azospira oryzae PS	88.49	90.67	91.17	90.78	91.5	91.58	90.88	90.73	90.94	91.58	91.44	91.3	91.86	91.37	91.16	91.2	91.22	91.22	91.22	92.16	90.87	91.44	91.44	91.37	91.44	91.44	91.51	91.65	91.65	90.73	90.8	90.8	91.45	91.45	91.45	91.86	90.12	90.08	90.64	89.93	89.72	90.35	89.93	90.07	90.14	90.14	90	90	90.33
Azospira sp. I09	88.98	90.78	90.93	90.72	91.61	91.68	91.05	90.9	91.09	91.42	91.56	91.43	91.94	91.21	91.32	91.32	91.36	91.36	91.38	92.22	90.77	91.55	91.34	91.49	91.55	91.55	91.05	91.45	91.75	90.9	90.96	90.96	91.56	91.5	91.55	91.88	89.88	89.97	90.81	90.16	89.07	90.49	90.16	90.22	90.35	90.35	90.22	90.22	90.53
Rhodocyclus tenuis DSM109T	89.5	89.18	89.59	89.21	90	90.35	89.39	89.11	89.32	89.83	90.01	89.81	90.28	89.97	89.81	89.9	89.87	89.87	89.87	89.61	89.39	89.87	89.46	90.08	90.08	90.08	89.86	90.27	90.35	89.46	89.52	89.52	89.33	89.13	89.26	90.43	87.84	88.76	89.71	89.5	89.23	89.43	89.57	89.64	89.3	89.5	89.36	89.5	89.41
Dechloromonas aromatica RCB	88.25	89.83	90.17	89.82	90.2	90.73	89.72	89.74	89.81	89.43	90.01	89.75	90.4	89.83	89.53	89.57	89.61	89.61	89.58	90.22	89.35	89.35	89.85	90.07	89.94	89.94	89.93	90.4	90.47	90.07	90.14	90.14	89.95	89.95	89.95	89.55	88.98	89.47	89.99	89.86	88.85	89.88	89.53	89.72	89.53	89.53	89.59	89.59	89.5
Dechloromonas sp. H13	88.25	89.83	90.17	89.82	90.2	90.73	89.72	89.74	89.81	89.43	90.01	89.75	90.4	89.83	89.53	89.57	89.61	89.61	89.58	90.22	89.35	89.35	89.85	90.07	89.94	89.94	89.93	90.4	90.47	90.07	90.14	90.14	89.95	89.95	89.95	89.55	88.98	89.47	89.99	89.86	88.85	89.88	89.53	89.72	89.53	89.53	89.59	89.59	89.5
Dechloromonas sp. Dech2017	88.25	89.83	90.17	89.82	90.2	90.73	89.72	89.74	89.81	89.43	90.01	89.75	90.4	89.83	89.53	89.57	89.61	89.61	89.58	90.22	89.35	89.35	89.85	90.07	89.94	89.94	89.93	90.4	90.47	90.07	90.14	90.14	89.95	89.95	89.95	89.55	88.98	89.47	89.99	89.86	88.85	89.88	89.53	89.72	89.53	89.53	89.59	89.59	89.5
Dechloromonas sp. HYN0024	88.78	89.69	90.02	89.68	90.29	90.95	89.85	90.26	90.08	89.77	90.33	90.07	90.69	90.17	90.11	90.17	90.2	90.2	90.17	89.9	89.82	89.65	89.91	89.79	89.66	89.63	90.32	90.85	90.96	90.68	90.75	90.75	90.11	90.12	90.23	90.03	89.07	89.51	90.34	90.12	89.05	89.94	89.82	90.02	89.82	89.69	89.75	89.75	90.07
Dechloromonas agitata is5	88.84	90.06	90.23	89.89	90.65	90.99	90.07	90.39	90.46	89.97	90.33	90.2	90.79	90.24	90	90.02	90.06	90.06	90.06	90.21	89.66	90.39	89.65	90.46	90.46	90.46	90.14	90.67	90.66	90.46	90.52	90.52	89.47	89.41	89.41	91.13	88.83	89.72	91.04	90.57	89.53	90.6	90.64	90.7	90.57	90.5	90.57	90.7	90.22
Dechloromonas denitrificans ATCC BAA-841	88.38	89.97	90.17	89.82	90.55	90.62	89.92	90.2	90.03	89.78	90.14	89.88	90.62	90.11	90.05	90.11	90.14	90.14	90.11	90.1	89.69	89.9	89.92	90.1	89.97	89.95	90.05	90.58	90.68	90.74	90.81	90.81	89.97	89.98	90.1	90.1	88.95	89.31	90.4	89.93	89.12	89.88	89.48	89.7	89.62	89.49	89.55	89.55	90.39
Dechloromonas hortensis MA-1	88.43	89.88	90.23	89.88	90.54	90.75	89.95	90.21	90.01	89.76	90.29	90.02	90.68	90.17	90.09	90.17	90.15	90.15	90.15	90.03	89.68	89.75	89.93	90.15	90.01	90.01	90.34	90.81	90.88	90.75	90.81	90.81	90.15	90.16	90.16	90.15	88.78	89.34	90.46	90.13	89.25	90.06	89.66	89.86	89.79	89.66	89.73	89.73	90.17
[truncated: 18 more columns]
